# Supplementary material for: Genome-wide Functional Analysis of Plasmodium Protein Phosphatases Reveals Key Regulators of Parasite Development and Differentiation
Source: Cell Host Microbe. 2014 Jul 9;16(1):128–40. doi: 10.1016/j.chom.2014.05.020 (PMC4094981; doi:10.1016/j.chom.2014.05.020)
Supplement: Table S1. Proposed Protein Phosphatase Gene Names, C-Terminal GFP Fusion of Endogenous PPs, and Summary of Deletion Attempts — Total number of C-terminal GFP fusion transfection and gene knockout attempts and how many led to successful tagging or successful deletion of the target as confirmed by genotypic analysis. We were unable to successfully tag PPM9. p value gives an estimate for the likelihood of error for “possibly essential” genes; it is calculated from the average technical failure rate (0.547 per attempt for redundant genes in this study) to the power of n, where n is the total number of deletion attempts for the gene. Related to Figure 2. [file mmc2.xlsx]

## Sheet: Table S1
Table S1: Proposed gene names, C-terminal fusion of endogenous PPs and summary of deletion attempts
Gene name	P. berghei ID	P. falciparum orthologue	Group	GFP fusion attempts		Outcome	Knockout attempts		Outcome	P value
				Total	Successful		Total	Successful
ppkl	PBANKA_132950	PF3D7_1466100	BSU	9	2	Successful	7	3	KO confirmed
ppp1	PBANKA_102830	PF3D7_1414400	PP1	1	1	Successful	5	0	Possibly essential	0.0488217
ppp2	PBANKA_082620	PF3D7_0925400	PP2	2	1	Successful	7	0	Possibly essential	0.0145901
ppp3	PBANKA_122740	PF3D7_0802800	PP3	3	1	Successful	5	0	Possibly essential	0.0488217
ppp4	PBANKA_082850	PF3D7_0927700	PP4	3	1	Successful	5	0	Possibly essential	0.0488217
ppp5	PBANKA_113190	PF3D7_1355500	PP5	1	1	Successful	10	0	Possibly essential	0.00238356
ppp6	PBANKA_041210	PF3D7_0314400	PP6	1	1	Successful	5	0	Possibly essential	0.0488217
ppp7	PBANKA_102010	PF3D7_1423300	PP7	4	1	Successful	7	0	Possibly essential	0.0145901
ppp8	PBANKA_050250	PF3D7_1018200	EFPP	3	1	Successful	7	0	Possibly essential	0.0145901
shlp1	PBANKA_133240	PF3D7_1469200	SHLP	4	2	Successful	6	3	KO confirmed
shlp2	PBANKA_060470	PF3D7_1206000	SHLP	8	2	Successful	5	2	KO confirmed
ppm1	PBANKA_100770	PF3D7_0410300	PPM	17	2	Successful	10	5	KO confirmed
ppm2	PBANKA_091020	PF3D7_1138500	PPM	4	2	Successful	7	2	KO confirmed
ppm3	PBANKA_131870	PF3D7_1455000	PPM	1	1	Successful	5	2	KO confirmed
ppm4	PBANKA_146220	PF3D7_1249300	PPM	11	1	Successful	4	2	KO confirmed
ppm5	PBANKA_142720	PF3D7_0810300	PPM	3	1	Successful	2	2	KO confirmed
ppm6	PBANKA_140770	PF3D7_1309200	PPM	6	1	Successful	8	0	Possibly essential	0.00797592
ppm7	PBANKA_142700	PF3D7_0810500	PPM	8	1	Successful	5	2	KO confirmed
ppm8	PBANKA_091340	PF3D7_1135100	PPM	1	1	Successful	4	2	KO confirmed
ppm9	PBANKA_123490	PF3D7_0520100	PPM	18	0	Likely essential	5	0	Possibly essential	0.0488217
ppm10	No orthologue	PF3D7_1009600	PPM	not performed			not performed
ptp1	PBANKA_131880	PF3D7_1455100	PTP	7	1	Successful	6	3	KO confirmed
ptp2	PBANKA_122390	No orthologue	PTP	5	1	Successful	9	2	KO confirmed
yvh1	PBANKA_040720	PF3D7_0309000	PTP	2	2	Successful	5	0	Possibly essential	0.0488217
prl	PBANKA_093450	PF3D7_1113100	PTP	8	1	Successful	7	0	Possibly essential	0.0145901
ptpla	PBANKA_134650	PF3D7_1331600	PTPLA	1	1	Successful	4	2	KO confirmed
nif1	PBANKA_140330	No orthologue	NEM1	3	1	Successful	4	2	KO confirmed
nif2	PBANKA_111550	PF3D7_0515900	NEM1	1	1	Successful	5	0	Possibly essential	0.0488217
nif3	PBANKA_113200	PF3D7_1355700	FCP1	6	2	Successful	9	0	Possibly essential	0.00436017
nif4	PBANKA_121110	PF3D7_1012700	FCP1	5	2	Successful	5	0	Possibly essential	0.0488217
tim50	PBANKA_021100	PF3D7_0726900	TIM50	6	1	Successful	5	0	Possibly essential	0.0488217
									Sum	0.512475
PPP = Phospho-Protein Phosphatases								Average technical failure rate		0.546667
PPM = Metallo-dependent protein phosphatases
PTP = Protein Tyrosine Phosphatases
PTPLA = Protein Tyrosine Phosphatase-Like A
NIF = NLI Interacting Factor-Like Phosphatases
