# Supplementary material for: Genome-wide Functional Analysis of Plasmodium Protein Phosphatases Reveals Key Regulators of Parasite Development and Differentiation
Source: Cell Host Microbe. 2014 Jul 9;16(1):128–40. doi: 10.1016/j.chom.2014.05.020 (PMC4094981; doi:10.1016/j.chom.2014.05.020)
Supplement: Table S2. Phenotypic Analysis of Deletion Mutants — Raw data from phenotyping analysis of 14 mutants at different development stages. All data are given as a percentage of wild-type controls studied in parallel. SD, standard deviation. n, number of replicate experiments. Related to Figure 2. [file mmc3.xlsx]

## Sheet: Table S1
Table S1: Proposed gene names, C-terminal fusion of endogenous PPs and summary of deletion attempts
Gene name	P. berghei ID	P. falciparum orthologue	Group	GFP fusion attempts		Outcome	Knockout attempts		Outcome	P value
				Total	Successful		Total	Successful
ppkl	PBANKA_132950	PF3D7_1466100	BSU	9	2	Successful	7	3	KO confirmed
ppp1	PBANKA_102830	PF3D7_1414400	PP1	1	1	Successful	5	0	Possibly essential	0.0488217
ppp2	PBANKA_082620	PF3D7_0925400	PP2	2	1	Successful	7	0	Possibly essential	0.0145901
ppp3	PBANKA_122740	PF3D7_0802800	PP3	3	1	Successful	5	0	Possibly essential	0.0488217
ppp4	PBANKA_082850	PF3D7_0927700	PP4	3	1	Successful	5	0	Possibly essential	0.0488217
ppp5	PBANKA_113190	PF3D7_1355500	PP5	1	1	Successful	10	0	Possibly essential	0.00238356
ppp6	PBANKA_041210	PF3D7_0314400	PP6	1	1	Successful	5	0	Possibly essential	0.0488217
ppp7	PBANKA_102010	PF3D7_1423300	PP7	4	1	Successful	7	0	Possibly essential	0.0145901
ppp8	PBANKA_050250	PF3D7_1018200	EFPP	3	1	Successful	7	0	Possibly essential	0.0145901
shlp1	PBANKA_133240	PF3D7_1469200	SHLP	4	2	Successful	6	3	KO confirmed
shlp2	PBANKA_060470	PF3D7_1206000	SHLP	8	2	Successful	5	2	KO confirmed
ppm1	PBANKA_100770	PF3D7_0410300	PPM	17	2	Successful	10	5	KO confirmed
ppm2	PBANKA_091020	PF3D7_1138500	PPM	4	2	Successful	7	2	KO confirmed
ppm3	PBANKA_131870	PF3D7_1455000	PPM	1	1	Successful	5	2	KO confirmed
ppm4	PBANKA_146220	PF3D7_1249300	PPM	11	1	Successful	4	2	KO confirmed
ppm5	PBANKA_142720	PF3D7_0810300	PPM	3	1	Successful	2	2	KO confirmed
ppm6	PBANKA_140770	PF3D7_1309200	PPM	6	1	Successful	8	0	Possibly essential	0.00797592
ppm7	PBANKA_142700	PF3D7_0810500	PPM	8	1	Successful	5	2	KO confirmed
ppm8	PBANKA_091340	PF3D7_1135100	PPM	1	1	Successful	4	2	KO confirmed
ppm9	PBANKA_123490	PF3D7_0520100	PPM	18	0	Likely essential	5	0	Possibly essential	0.0488217
ppm10	No orthologue	PF3D7_1009600	PPM	not performed			not performed
ptp1	PBANKA_131880	PF3D7_1455100	PTP	7	1	Successful	6	3	KO confirmed
ptp2	PBANKA_122390	No orthologue	PTP	5	1	Successful	9	2	KO confirmed
yvh1	PBANKA_040720	PF3D7_0309000	PTP	2	2	Successful	5	0	Possibly essential	0.0488217
prl	PBANKA_093450	PF3D7_1113100	PTP	8	1	Successful	7	0	Possibly essential	0.0145901
ptpla	PBANKA_134650	PF3D7_1331600	PTPLA	1	1	Successful	4	2	KO confirmed
nif1	PBANKA_140330	No orthologue	NEM1	3	1	Successful	4	2	KO confirmed
nif2	PBANKA_111550	PF3D7_0515900	NEM1	1	1	Successful	5	0	Possibly essential	0.0488217
nif3	PBANKA_113200	PF3D7_1355700	FCP1	6	2	Successful	9	0	Possibly essential	0.00436017
nif4	PBANKA_121110	PF3D7_1012700	FCP1	5	2	Successful	5	0	Possibly essential	0.0488217
tim50	PBANKA_021100	PF3D7_0726900	TIM50	6	1	Successful	5	0	Possibly essential	0.0488217
									Sum	0.512475
PPP = Phospho-Protein Phosphatases								Average technical failure rate		0.546667
PPM = Metallo-dependent protein phosphatases
PTP = Protein Tyrosine Phosphatases
PTPLA = Protein Tyrosine Phosphatase-Like A
NIF = NLI Interacting Factor-Like Phosphatases

## Sheet: Table S2
Table S2: Phenotypic analysis of deletion mutants
Gene name	P. berghei ID	Ookinete conversion			Oocyst numbers			Oocyst prevalence			Transmission via
		% of control	SD	n	% of control	SD	n	% of control	SD	n	biteback (prepatent period)
ppkl	PBANKA_132950	4.05546	1.93874	4	0	0	3	0	0	3	not performed
shlp1	PBANKA_133240	23.32	4.58	9	0	0	4	0	0	4	not performed
shlp2	PBANKA_060470	95.8205	4.52159	6	110.805	15.2074	3	106.22	13.19	3	transmitted (4-5 days)
ppm1	PBANKA_100770	0.93	1.86	4	0	0	2	0	0	2	not performed
ppm2	PBANKA_091020	5.84	1.46	5	0	0	3	0	0	3	not performed
ppm3	PBANKA_131870	91.19	14.32	3	129.53	10.59	3	130	70	3	transmitted (4-5 days)
ppm4	PBANKA_146220	107.05	6.64	3	78.49	35.47	4	83.68	32.08	4	transmitted (4-5 days)
ppm5	PBANKA_142720	107.14	19.48	5	4.66	3.22	4	87.96	20.09	5	not transmitted
ppm7	PBANKA_142700	94.26	5.38	4	65.68	30.57	2	88.19	16.69	2	transmitted (4-5 days)
ppm8	PBANKA_091340	104.88	5.83	3	108.76	12.87	3	125.53	23.2	3	transmitted (4-5 days)
ptp1	PBANKA_131880	95.43	5.13	4	100.57	16.2	2	100	0	2	transmitted (4-5 days)
ptp2	PBANKA_122390	95.73	9.04	3	125.93	10.69	2	114.58	2.95	2	transmitted (4-5 days)
ptpla	PBANKA_134650	94.08	17.32	4	116.53	29.29	2	80.91	1.29	2	not transmitted
nif1	PBANKA_140330	99.33	8.35	4	69.71	24.67	3	106.15	1.95	3	transmitted (4-5 days)

## Sheet: Table S3
Table S3: Significantly altered gene expression in Δppm2 and Δppm5 mutants compared to wild-type and confirmed interactions in phosphase networks
Sample	Accession	Locus	WT_fpkm	mutant_fpkm	log2_fold_change	test_stat	p_value	q_value	Significant	Product Description	Confirmed interaction in top 10% phosphatase network	Confirmed interaction in top 50% phosphatase network
Δppm2 Sch	PBANKA_000110	berg_bin:33471-34379	58.8511	22.6797	-1.37567	-2.73664	0.00045	0.00190988	yes	Plasmodium exported protein, unknown function
Δppm2 Sch	PBANKA_000120	berg_bin:35496-36935	18.6591	5.73567	-1.70184	-2.73605	0.00385	0.0119421	yes	Pb-fam-1 protein, pseudogene
Δppm2 Sch	PBANKA_000130	berg_bin:37413-39331	7.42604	0.796465	-3.22091	-3.4314	0.0001	0.000512711	yes	BIR protein, fragment
Δppm2 Sch	PBANKA_000220	berg_bin:65707-68784	17.5	57.6027	1.71878	2.79031	5e-05	0.000274793	yes	reticulocyte binding protein, putative, fragment (Pb235)
Δppm2 Sch	PBANKA_000240	berg_bin:81212-83666	5.49521	1.56789	-1.80935	-1.90254	0.00115	0.00427237	yes	BIR protein
Δppm2 Sch	PBANKA_000370	berg_bin:131075-136328	1.94794	4.42557	1.18392	1.54652	0.0074	0.0207179	yes	conserved rodent malaria protein, unknown function
Δppm2 Sch	PBANKA_000400	berg_bin:155572-156483	40.1105	83.0813	1.05054	2.3288	0.002	0.00683261	yes	Plasmodium exported protein, unknown function
Δppm2 Sch	PBANKA_000490	berg_bin:193777-194761	5.37574	12.5043	1.21789	1.60129	0.0194	0.0465993	yes	conserved rodent malaria protein, unknown function
Δppm2 Sch	PBANKA_000510	berg_bin:200910-203425	8.59668	50.066	2.54198	3.9988	5e-05	0.000274793	yes	reticulocyte binding protein, putative, fragment (Pb235)
Δppm2 Sch	PBANKA_000600	berg_bin:233962-235014	7.2013	1.04527	-2.78439	-2.84131	0.0032	0.0101984	yes	BIR protein
Δppm2 Sch	PBANKA_010150	berg01:54272-55676	96.0755	42.576	-1.17413	-2.48958	0.0004	0.00172384	yes	conserved Plasmodium protein, unknown function		Yes
Δppm2 Sch	PBANKA_010320	berg01:122081-123213	153.871	71.4165	-1.10739	-2.72313	0.0014	0.00505394	yes	conserved Plasmodium protein, unknown function
Δppm2 Sch	PBANKA_010440	berg01:157726-163651	8.19627	15.0654	0.878198	1.69845	0.006	0.0173641	yes	nucleoside diphosphate kinase, putative
Δppm2 Sch	PBANKA_010450	berg01:165583-166363	167.045	88.3712	-0.918591	-2.16315	0.00475	0.014263	yes	conserved Plasmodium protein, unknown function
Δppm2 Sch	PBANKA_010510	berg01:188683-189452	716.428	319.699	-1.16411	-4.07516	0.00035	0.00153764	yes	conserved Plasmodium protein, unknown function
Δppm2 Sch	PBANKA_010620	berg01:229638-232397	28.1303	50.3018	0.838489	1.69997	0.0081	0.0223531	yes	conserved Plasmodium protein, unknown function	Yes	Yes
Δppm2 Sch	PBANKA_011130	berg01:418495-420300	293.726	169.012	-0.79735	-2.99361	0.0147	0.0369356	yes	conserved Plasmodium protein, unknown function
Δppm2 Sch	PBANKA_011250	berg01:472353-474611	205.841	113.956	-0.853045	-1.63575	0.01395	0.0353312	yes	organic anion transporter, putative
Δppm2 Sch	PBANKA_020070	berg02:34023-34942	7.70574	1.03662	-2.89405	-2.88653	0.00555	0.016266	yes	Plasmodium exported protein, unknown function
Δppm2 Sch	PBANKA_020090	berg02:44787-50271	5.65776	10.8254	0.936117	1.37254	0.01515	0.0378694	yes	conserved rodent malaria protein, unknown function
Δppm2 Sch	PBANKA_020110	berg02:64548-65675	1.28058	4.58524	1.84021	1.93399	0.0202	0.0481839	yes	BIR protein, pseudogene
Δppm2 Sch	PBANKA_020180	berg02:102185-104092	33.02	14.7212	-1.16544	-2.14129	0.0013	0.00474407	yes	TatD-like deoxyribonuclease, putative
Δppm2 Sch	PBANKA_020270	berg02:123354-128173	29.8384	63.2133	1.08306	1.90216	0.00075	0.00296317	yes	kinesin, putative		Yes
Δppm2 Sch	PBANKA_020360	berg02:152289-152979	467.074	270.237	-0.789425	-1.74674	0.01675	0.0412007	yes	conserved Plasmodium protein, unknown function		Yes
Δppm2 Sch	PBANKA_020510	berg02:188818-190960	177.475	104.365	-0.765975	-1.76384	0.01305	0.0334316	yes	mitochondrial carrier protein, putative
Δppm2 Sch	PBANKA_020860	berg02:314357-315179	43.1237	22.9714	-0.908639	-1.94398	0.0157	0.0390179	yes	conserved Plasmodium protein, unknown function
Δppm2 Sch	PBANKA_021370	berg02:525768-526914	119.179	69.9917	-0.767874	-1.92426	0.02045	0.0486833	yes	conserved Plasmodium protein, unknown function
Δppm2 Sch	PBANKA_021580	berg02:625274-626191	26.7808	1.50194	-4.1563	-5.06803	0.0003	0.00134523	yes	Plasmodium exported protein, unknown function
Δppm2 Sch	PBANKA_030160	berg03:52094-54969	588.854	165.481	-1.83124	-2.93677	5e-05	0.000274793	yes	conserved Plasmodium protein, unknown function
Δppm2 Sch	PBANKA_030180	berg03:58312-60764	5.53426	11.5202	1.05771	1.7719	0.0071	0.0200138	yes	conserved Plasmodium protein, unknown function		Yes
Δppm2 Sch	PBANKA_030270	berg03:87146-88476	12.7562	5.90011	-1.11238	-1.81536	0.02015	0.0480858	yes	methyltransferase, putative
Δppm2 Sch	PBANKA_030290	berg03:91318-92374	25.9228	60.7309	1.22821	2.47363	0.0039	0.0120775	yes	conserved Plasmodium protein, unknown function
Δppm2 Sch	PBANKA_030300	berg03:93300-95677	4.87185	12.5031	1.35974	2.07288	0.0029	0.00937928	yes	conserved Plasmodium protein, unknown function
Δppm2 Sch	PBANKA_030600	berg03:203468-210332	7.43559	15.4849	1.05834	1.87603	0.00185	0.00640144	yes	6-cysteine protein (P230p)
Δppm2 Sch	PBANKA_030610	berg03:211766-220037	3.54296	8.21726	1.2137	2.13145	0.00045	0.00190988	yes	6-cysteine protein (P230)		Yes
Δppm2 Sch	PBANKA_031070	berg03:372863-374864	83.4773	36.6791	-1.18643	-2.31805	0.00025	0.00114823	yes	conserved Plasmodium protein, unknown function
Δppm2 Sch	PBANKA_031200	berg03:421196-421934	191.91	85.9034	-1.15964	-2.7009	0.00015	0.000733735	yes	conserved Plasmodium protein, unknown function
Δppm2 Sch	PBANKA_031270	berg03:443597-447995	157.584	70.9971	-1.15029	-1.80594	0.0026	0.00855166	yes	DEAD/DEAH helicase, putative
Δppm2 Sch	PBANKA_031360	berg03:481160-482552	27.5016	48.0749	0.805766	1.62362	0.01185	0.0308236	yes	conserved Plasmodium protein, unknown function
Δppm2 Sch	PBANKA_031480	berg03:517539-518867	64.3983	26.0305	-1.30682	-2.75946	0.00015	0.000733735	yes	conserved Plasmodium protein, unknown function
Δppm2 Sch	PBANKA_031540	berg03:535401-536924	72.3254	128.371	0.827749	1.79175	0.00805	0.0222428	yes	pre-mRNA-processing protein 45, putative (PRP45)
Δppm2 Sch	PBANKA_040010	berg04:4336-6412	8.83357	4.45987	-0.985994	-1.35104	0.01995	0.0476986	yes	BIR protein
Δppm2 Sch	PBANKA_040030	berg04:13472-14393	20.1821	42.9683	1.09019	1.99906	0.01	0.0267055	yes	Plasmodium exported protein, unknown function
Δppm2 Sch	PBANKA_040050	berg04:19557-22374	24.2777	1.10026	-4.46371	-4.67248	5e-05	0.000274793	yes	BIR protein
Δppm2 Sch	PBANKA_040270	berg04:111186-112725	1459.01	667.298	-1.12858	-1.52142	0.01885	0.0454905	yes	membrane skeletal protein, putative		Yes
Δppm2 Sch	PBANKA_040320	berg04:126554-127577	12.6923	27.6344	1.12251	1.77656	0.0043	0.013124	yes	circumsporozoite (CS) protein (CSP)
Δppm2 Sch	PBANKA_040430	berg04:178640-181355	19.4314	36.8628	0.923775	1.72937	0.00425	0.0129949	yes	P-loop containing nucleoside triphospahte hydrolase, putative
Δppm2 Sch	PBANKA_040620	berg04:230443-241686	1.81729	3.80971	1.06789	1.74536	0.003	0.00965172	yes	conserved Plasmodium protein, unknown function
Δppm2 Sch	PBANKA_040730	berg04:275397-276436	88.4928	42.1911	-1.06862	-2.48212	0.0045	0.0136281	yes	conserved Plasmodium protein, unknown function
Δppm2 Sch	PBANKA_040970	berg04:371355-374427	199.608	106.814	-0.902063	-1.69346	0.0072	0.0202522	yes	plasmepsin VI		Yes
Δppm2 Sch	PBANKA_041130	berg04:415991-418648	39.0655	75.3907	0.94849	1.78654	0.0027	0.00882992	yes	conserved Plasmodium protein, unknown function
Δppm2 Sch	PBANKA_041190	berg04:434401-435640	7.25137	2.92906	-1.30781	-1.92937	0.01665	0.0409927	yes	conserved Plasmodium protein, unknown function
Δppm2 Sch	PBANKA_041290	berg04:474093-479811	15.2688	5.92449	-1.36582	-2.22899	0.0001	0.000512711	yes	circumsporozoite- and TRAP-related protein (CTRP)
Δppm2 Sch	PBANKA_041580	berg04:576819-580328	4.70478	10.9511	1.21888	2.0188	0.00275	0.00896873	yes	conserved Plasmodium protein, unknown function
Δppm2 Sch	PBANKA_041610	berg04:590939-608444	8.59006	14.8344	0.788208	1.38313	0.0146	0.0367287	yes	dynein heavy chain, putative		Yes
Δppm2 Sch	PBANKA_041720	berg04:657084-658044	1152.83	538.725	-1.09756	-2.00739	0.00515	0.0152746	yes	conserved Plasmodium protein, unknown function
Δppm2 Sch	PBANKA_041760	berg04:669962-674694	90.4306	42.7884	-1.07959	-1.72761	0.0039	0.0120775	yes	LCCL domain-containing protein (CCp4)
Δppm2 Sch	PBANKA_041850	berg04:722550-724133	830.629	210.246	-1.98212	-2.55069	0.0007	0.00279327	yes	Plasmodium exported protein, unknown function, fragment
Δppm2 Sch	PBANKA_050025	berg05:8714-9924	19.0776	5.68962	-1.74548	-2.55378	0.0003	0.00134523	yes	tryptophan-rich antigen, putative, pseudogene
Δppm2 Sch	PBANKA_050040	berg05:16146-18682	17.9845	33.1975	0.884323	1.37065	0.01855	0.0448713	yes	BIR protein, fragment
Δppm2 Sch	PBANKA_050200	berg05:80455-82030	147.996	68.498	-1.11142	-2.16559	0.0009	0.00346034	yes	conserved Plasmodium protein, unknown function
Δppm2 Sch	PBANKA_050265	berg05:104728-105667	488.804	204.133	-1.25975	-3.21792	0.0003	0.00134523	yes	conserved Plasmodium protein, unknown function
Δppm2 Sch	PBANKA_050710	berg05:302934-303822	273.825	159.101	-0.783312	-2.66189	0.01625	0.0401613	yes	CDGSH iron-sulfur domain-containing protein, putative
Δppm2 Sch	PBANKA_050730	berg05:307085-323015	7.82912	13.9816	0.836604	1.49637	0.00895	0.0243092	yes	dynein heavy chain, putative		Yes
Δppm2 Sch	PBANKA_050780	berg05:330335-332990	31.3312	63.1433	1.01103	1.98818	0.00215	0.00726745	yes	conserved Plasmodium protein, unknown function
Δppm2 Sch	PBANKA_050790	berg05:333950-336047	7.59235	18.3224	1.27099	2.10155	0.00075	0.00296317	yes	conserved Plasmodium protein, unknown function
Δppm2 Sch	PBANKA_051030	berg05:427848-428971	174.592	75.3435	-1.21243	-2.91559	0.00065	0.00262158	yes	conserved Plasmodium protein, unknown function
Δppm2 Sch	PBANKA_051040	berg05:429321-430890	28.4596	14.7264	-0.950508	-1.81691	0.00645	0.0184514	yes	conserved Plasmodium protein, unknown function	Yes	Yes
Δppm2 Sch	PBANKA_051060	berg05:435098-436724	14.6908	26.0995	0.82911	1.49516	0.0184	0.0445706	yes	conserved Plasmodium protein, unknown function
Δppm2 Sch	PBANKA_051170	berg05:468216-470387	229.255	123.313	-0.894626	-1.85425	0.006	0.0173641	yes	topoisomerase, putative
Δppm2 Sch	PBANKA_051200	berg05:476662-478926	308.069	140.055	-1.13726	-2.46882	0.00065	0.00262158	yes	DHHC-type zinc finger protein, putative
Δppm2 Sch	PBANKA_051500	berg05:567247-567901	14536.8	5982.52	-1.28089	-1.85969	0.021	0.0497667	yes	25 kDa ookinete surface antigen precursor (P25)
Δppm2 Sch	PBANKA_051600	berg05:602225-603174	276.593	80.4946	-1.7808	-5.34725	5e-05	0.000274793	yes	conserved Plasmodium protein, unknown function
Δppm2 Sch	PBANKA_051760	berg05:649658-652038	598.045	184.981	-1.69288	-2.8569	5e-05	0.000274793	yes	plasmepsin VII, putative
Δppm2 Sch	PBANKA_052160	berg05:802891-804454	39.4773	23.2492	-0.763842	-1.60689	0.01865	0.0450794	yes	holo-(acyl-carrier protein) synthase, putative
Δppm2 Sch	PBANKA_052210	berg05:824442-830486	3.09164	8.58772	1.4739	2.46015	0.00025	0.00114823	yes	conserved Plasmodium protein, unknown function
Δppm2 Sch	PBANKA_052220	berg05:832550-832910	298.672	159.218	-0.907555	-3.16121	0.0071	0.0200138	yes	conserved Plasmodium protein, unknown function		Yes
Δppm2 Sch	PBANKA_060120	berg06:51560-74114	1.79463	3.92556	1.12921	1.9921	0.0009	0.00346034	yes	dynein heavy chain, putative		Yes
Δppm2 Sch	PBANKA_060140	berg06:74146-75706	61.7203	33.9313	-0.86313	-1.77121	0.0131	0.0335381	yes	peptidyl-prolyl cis-trans isomerase, putative (CYP26)		Yes
Δppm2 Sch	PBANKA_060330	berg06:131167-133607	278.409	120.66	-1.20625	-2.51528	0.0005	0.00208862	yes	conserved Plasmodium protein, unknown function
Δppm2 Sch	PBANKA_060510	berg06:204081-206211	52.4179	27.7875	-0.915623	-1.67319	0.005	0.0148976	yes	Tat binding protein 1(TBP-1)-interacting protein, putative
Δppm2 Sch	PBANKA_060520	berg06:206679-210945	132.213	262.211	0.987864	1.46875	0.0106	0.0280652	yes	DNA-directed RNA polymerase III subunit, putative
Δppm2 Sch	PBANKA_060550	berg06:221194-223636	21.5163	42.1487	0.970058	1.88434	0.00195	0.00668762	yes	conserved Plasmodium protein, unknown function
Δppm2 Sch	PBANKA_060580	berg06:239183-240377	980.455	380.002	-1.36744	-5.58186	5e-05	0.000274793	yes	conserved Plasmodium protein, unknown function
Δppm2 Sch	PBANKA_060620	berg06:247268-249306	1088.08	457.068	-1.2513	-2.02102	0.0026	0.00855166	yes	blood stage antigen 41-3 precursor, putative
Δppm2 Sch	PBANKA_060860	berg06:347221-349846	429.622	172.685	-1.31492	-1.99446	0.00205	0.00697788	yes	zinc finger protein, putative
Δppm2 Sch	PBANKA_060950	berg06:376834-381932	298.688	122.362	-1.28749	-1.68769	0.0046	0.0138865	yes	kinesin-related protein, putative
Δppm2 Sch	PBANKA_061240	berg06:483068-486332	891.193	379.503	-1.23163	-1.56195	0.01	0.0267055	yes	conserved Plasmodium protein, unknown function		Yes
Δppm2 Sch	PBANKA_061430	berg06:552781-554494	53.3358	100.958	0.920577	1.95553	0.0024	0.00798231	yes	cysteine desulfurase, putative (SufS)
Δppm2 Sch	PBANKA_061450	berg06:559111-560347	166.175	276.073	0.732348	1.48887	0.0194	0.0465993	yes	eukaryotic translation initiation factor subunit, putative
Δppm2 Sch	PBANKA_061550	berg06:591634-595381	33.4177	19.7991	-0.755176	-1.35456	0.01885	0.0454905	yes	conserved Plasmodium protein, unknown function
Δppm2 Sch	PBANKA_061670	berg06:660208-661818	159.199	91.0691	-0.805801	-1.69429	0.01125	0.0295125	yes	NIMA related kinase 4 (NEK4)
Δppm2 Sch	PBANKA_061980	berg06:754706-757844	22.0735	36.1657	0.71231	1.53787	0.01845	0.0446686	yes	zinc finger protein, putative
Δppm2 Sch	PBANKA_062030	berg06:766618-768283	366.094	136.748	-1.42069	-2.448	0.00015	0.000733735	yes	conserved Plasmodium protein, unknown function
Δppm2 Sch	PBANKA_062040	berg06:768665-770799	384.093	207.113	-0.891036	-1.77091	0.00895	0.0243092	yes	conserved Plasmodium protein, unknown function
Δppm2 Sch	PBANKA_062240	berg06:845931-852273	199.675	76.1194	-1.39132	-1.72825	0.00465	0.0140124	yes	kinesin, putative
Δppm2 Sch	PBANKA_062260	berg06:857219-861508	26.6517	43.4472	0.705033	1.60076	0.0205	0.0487766	yes	conserved Plasmodium protein, unknown function
Δppm2 Sch	PBANKA_062380	berg06:933324-934324	4.91843	0.843661	-2.54346	-2.63233	0.01115	0.0292871	yes	BIR protein, fragment
Δppm2 Sch	PBANKA_070010	berg07:781-1920	14.9666	4.53066	-1.72396	-2.53744	0.00195	0.00668762	yes	BIR protein
Δppm2 Sch	PBANKA_070120	berg07:49558-57040	38.7651	84.7155	1.12787	1.76401	0.00205	0.00697788	yes	conserved Plasmodium protein, unknown function
Δppm2 Sch	PBANKA_070130	berg07:57619-58984	26.6619	50.0633	0.908972	1.91519	0.00445	0.0135014	yes	conserved Plasmodium protein, unknown function
Δppm2 Sch	PBANKA_070270	berg07:102780-104076	129.206	70.8524	-0.866789	-2.01858	0.00575	0.0167589	yes	rhomboid protease, putative
Δppm2 Sch	PBANKA_070330	berg07:127993-128635	208.508	97.814	-1.09199	-2.8125	0.0008	0.00313128	yes	conserved Plasmodium protein, unknown function
Δppm2 Sch	PBANKA_070480	berg07:197498-198659	634.599	290.361	-1.128	-2.13879	0.0038	0.0118062	yes	conserved Plasmodium protein, unknown function
Δppm2 Sch	PBANKA_070490	berg07:199728-200598	816.181	359.036	-1.18476	-2.28593	0.00155	0.0055057	yes	conserved Plasmodium protein, unknown function
Δppm2 Sch	PBANKA_070710	berg07:260257-261742	1249.26	537.514	-1.2167	-1.81335	0.0061	0.0176147	yes	membrane skeletal protein, putative
Δppm2 Sch	PBANKA_070810	berg07:298986-300125	110.977	186.053	0.745446	2.0446	0.017	0.0417049	yes	dynein light chain 1 (DLC1)
Δppm2 Sch	PBANKA_071100	berg07:387050-392854	7.76111	14.947	0.945519	1.77378	0.00365	0.011409	yes	conserved Plasmodium protein, unknown function
Δppm2 Sch	PBANKA_071330	berg07:474259-475598	242.24	135.9	-0.833887	-1.9748	0.007	0.0197731	yes	protein kinase c inhibitor-like protein, putative
Δppm2 Sch	PBANKA_071400	berg07:497206-498832	1562.64	559.051	-1.48294	-2.32641	0.0009	0.00346034	yes	meiotic recombination protein DMC1-like protein, putative		Yes
Δppm2 Sch	PBANKA_071430	berg07:504846-505788	223.761	81.5656	-1.45593	-3.70309	5e-05	0.000274793	yes	small heat shock protein HSP20 (HSP20)
Δppm2 Sch	PBANKA_071480	berg07:517792-519127	41.1061	23.4605	-0.809121	-1.58677	0.01355	0.0344775	yes	nucleolar preribosomal assembly protein, putative
Δppm2 Sch	PBANKA_072010	berg07:689417-703617	3.82728	7.05596	0.882524	1.70092	0.0046	0.0138865	yes	conserved Plasmodium protein, unknown function
Δppm2 Sch	PBANKA_072090	berg07:729501-731276	1207.93	620.615	-0.96076	-1.83006	0.0117	0.0305003	yes	conserved Plasmodium protein, unknown function
Δppm2 Sch	PBANKA_072230	berg07:788542-789473	17.0425	0.98861	-4.10759	-4.47605	0.0014	0.00505394	yes	Plasmodium exported protein, unknown function
Δppm2 Sch	PBANKA_072250	berg07:796033-797168	30.7998	6.88241	-2.16193	-3.67914	5e-05	0.000274793	yes	BIR protein
Δppm2 Sch	PBANKA_072280	berg07:807176-808098	22.8003	57.2807	1.329	2.4603	0.0024	0.00798231	yes	Plasmodium exported protein, unknown function
Δppm2 Sch	PBANKA_080010	berg08:2746-3870	24.0107	12.1168	-0.986661	-1.76184	0.0171	0.0419069	yes	BIR protein
Δppm2 Sch	PBANKA_080020	berg08:6651-8282	16.0933	7.03086	-1.19468	-1.83924	0.0098	0.0262465	yes	Pb-fam-1 protein, pseudogene
Δppm2 Sch	PBANKA_080150	berg08:56626-58864	16.1071	35.3718	1.13491	2.13432	0.0009	0.00346034	yes	conserved Plasmodium protein, unknown function
Δppm2 Sch	PBANKA_080280	berg08:148207-150943	25.5544	43.1112	0.754489	1.46481	0.0167	0.0410933	yes	conserved Plasmodium protein, unknown function
Δppm2 Sch	PBANKA_080430	berg08:212939-215501	18.321	32.616	0.83208	1.53189	0.01055	0.0279547	yes	DNA mismatch repair protein (MSH2-2)		Yes
Δppm2 Sch	PBANKA_080680	berg08:319884-323692	39.2429	77.7904	0.987162	1.78925	0.0023	0.00769795	yes	conserved Plasmodium protein, unknown function
Δppm2 Sch	PBANKA_080720	berg08:340971-341628	289.716	111.413	-1.37872	-3.38831	5e-05	0.000274793	yes	conserved Plasmodium protein, unknown function
Δppm2 Sch	PBANKA_081070	berg08:472257-473247	949.549	404.123	-1.23245	-2.09111	0.0024	0.00798231	yes	subpellicular microtubule protein 1, putative (SPM1)
Δppm2 Sch	PBANKA_081290	berg08:563842-564619	303.627	124.559	-1.28547	-2.99226	0.00015	0.000733735	yes	conserved Plasmodium protein, unknown function	Yes	Yes
Δppm2 Sch	PBANKA_081680	berg08:676568-677222	205.696	92.1324	-1.15874	-2.93612	0.0002	0.000945207	yes	glycolipid transfer protein, putative
Δppm2 Sch	PBANKA_081840	berg08:727952-732377	8.23433	14.4214	0.80849	1.47669	0.0123	0.0318229	yes	conserved Plasmodium protein, unknown function
Δppm2 Sch	PBANKA_082120	berg08:829863-830815	759.858	324.289	-1.22845	-3.05285	0.00015	0.000733735	yes	conserved Plasmodium protein, unknown function
Δppm2 Sch	PBANKA_082140	berg08:837492-838543	472.361	211.561	-1.15882	-2.99214	0.00065	0.00262158	yes	ADP-ribosylation factor-like protein
Δppm2 Sch	PBANKA_082290	berg08:880857-884123	21.9946	43.9307	0.998079	1.87891	0.0017	0.0059572	yes	conserved Plasmodium protein, unknown function
Δppm2 Sch	PBANKA_082320	berg08:894950-897647	769.998	339.382	-1.18195	-2.22541	0.00165	0.00580921	yes	conserved Plasmodium protein, unknown function
Δppm2 Sch	PBANKA_082740	berg08:1054375-1058623	40.2562	13.5596	-1.56989	-2.75297	5e-05	0.000274793	yes	conserved Plasmodium protein, unknown function
Δppm2 Sch	PBANKA_082890	berg08:1101919-1103044	37.1665	74.6296	1.00575	1.779	0.0032	0.0101984	yes	conserved Plasmodium protein, unknown function
Δppm2 Sch	PBANKA_082970	berg08:1122094-1122700	69.1764	136.378	0.979261	2.3461	0.004	0.0123409	yes	guanylate kinase, putative (GK)
Δppm2 Sch	PBANKA_083040	berg08:1142165-1143105	1066.28	493.734	-1.11078	-2.11634	0.0046	0.0138865	yes	conserved Plasmodium protein, unknown function
Δppm2 Sch	PBANKA_083070	berg08:1150221-1151796	23.4421	8.07426	-1.5377	-2.68395	0.00015	0.000733735	yes	procollagen lysine 5-dioxygenase, putative
Δppm2 Sch	PBANKA_083090	berg08:1155682-1158445	17.5755	31.871	0.858676	1.68381	0.01185	0.0308236	yes	leucine-rich repeat protein (LRR8)
Δppm2 Sch	PBANKA_083210	berg08:1212557-1213850	49.129	87.7007	0.836013	1.73691	0.00695	0.0196561	yes	conserved Plasmodium protein, unknown function
Δppm2 Sch	PBANKA_083500	berg08:1291461-1291908	36.7571	16.2595	-1.17674	-2.47868	0.01805	0.0438523	yes	conserved Plasmodium protein, unknown function
Δppm2 Sch	PBANKA_083680	berg08:1339962-1341696	199.423	361.528	0.858272	1.73453	0.00805	0.0222428	yes	Pb-fam-1 protein
Δppm2 Sch	PBANKA_083710	berg08:1358833-1359508	3.65965	0	#NAME?	NA	5e-05	0.000274793	yes	Plasmodium exported protein, unknown function, fragment
Δppm2 Sch	PBANKA_090005	berg09:75-745	15.1767	1.36489	-3.475	-3.6399	0.01335	0.0340576	yes	unspecified product
Δppm2 Sch	PBANKA_090010	berg09:2126-2903	27.4213	4.18856	-2.71077	-3.98235	5e-05	0.000274793	yes	conserved rodent malaria protein, unknown function
Δppm2 Sch	PBANKA_090020	berg09:6901-9594	43.4429	81.6467	0.910275	1.3405	0.0209	0.0495723	yes	BIR protein
Δppm2 Sch	PBANKA_090030	berg09:12557-14612	105.053	319.442	1.60444	2.74728	5e-05	0.000274793	yes	BIR protein
Δppm2 Sch	PBANKA_090250	berg09:122702-125950	10.0112	22.435	1.16413	2.00885	0.0019	0.00654384	yes	kinesin-like protein, putative
Δppm2 Sch	PBANKA_090420	berg09:183445-184924	99.0789	57.3922	-0.787723	-1.5877	0.0152	0.0379733	yes	conserved Plasmodium protein, unknown function
Δppm2 Sch	PBANKA_090460	berg09:192100-195676	15.5313	29.5985	0.930346	1.70683	0.00395	0.0122086	yes	conserved Plasmodium protein, unknown function
Δppm2 Sch	PBANKA_090480	berg09:198833-199806	13.3904	30.1376	1.17036	2.17244	0.00635	0.0182181	yes	conserved Plasmodium protein, unknown function
Δppm2 Sch	PBANKA_090710	berg09:269461-271069	479.327	185.687	-1.36814	-2.30222	0.0005	0.00208862	yes	inner membrane complex protein 1b (IMC1b)
Δppm2 Sch	PBANKA_090790	berg09:290508-296991	227.516	87.8938	-1.37213	-1.69271	0.00645	0.0184514	yes	conserved Plasmodium protein, unknown function
Δppm2 Sch	PBANKA_091080	berg09:439221-441700	5.88324	11.1001	0.915887	1.47248	0.02	0.0477911	yes	conserved Plasmodium protein, unknown function
Δppm2 Sch	PBANKA_091090	berg09:443474-444091	95.027	173.304	0.866896	2.56248	0.00995	0.0265929	yes	conserved Plasmodium protein, unknown function
Δppm2 Sch	PBANKA_091100	berg09:444955-447133	7.39547	20.7543	1.4887	2.46345	0.0002	0.000945207	yes	conserved Plasmodium protein, unknown function
Δppm2 Sch	PBANKA_091110	berg09:447771-449144	10.9998	22.0343	1.00228	1.64771	0.0111	0.029171	yes	conserved Plasmodium protein, unknown function
Δppm2 Sch	PBANKA_091250	berg09:500835-502635	162.171	87.3358	-0.89287	-1.66103	0.0088	0.023972	yes	conserved Plasmodium protein, unknown function
Δppm2 Sch	PBANKA_091300	berg09:522143-527754	9.56091	19.9609	1.06195	2.02161	0.0008	0.00313128	yes	conserved Plasmodium protein, unknown function	Yes	Yes
Δppm2 Sch	PBANKA_091360	berg09:545818-547681	4.67065	12.9787	1.47445	2.22777	0.00095	0.00362702	yes	conserved Plasmodium protein, unknown function
Δppm2 Sch	PBANKA_091670	berg09:666075-666867	1231.99	578.21	-1.09132	-2.07055	0.00475	0.014263	yes	conserved Plasmodium protein, unknown function
Δppm2 Sch	PBANKA_091720	berg09:682452-682887	171.113	92.0932	-0.893783	-2.5633	0.00755	0.0210734	yes	RNA-binding protein s1, putative
Δppm2 Sch	PBANKA_091880	berg09:735592-737446	48.7176	82.9508	0.767814	1.51464	0.0116	0.0302845	yes	RNA methyltransferase, putative
Δppm2 Sch	PBANKA_091990	berg09:772652-777353	29.7346	18.1243	-0.714217	-1.3783	0.0206	0.0489861	yes	ATP-dependent phosphofructokinase, putative
Δppm2 Sch	PBANKA_092070	berg09:799024-800729	15.2926	27.6523	0.854569	1.56275	0.01945	0.0466995	yes	conserved Plasmodium protein, unknown function
Δppm2 Sch	PBANKA_092330	berg09:879417-881016	451.486	220.619	-1.03312	-2.16232	0.00205	0.00697788	yes	conserved Plasmodium protein, unknown function
Δppm2 Sch	PBANKA_092360	berg09:886951-887944	93.0138	54.2103	-0.778877	-1.75215	0.0123	0.0318229	yes	co-chaperone GrpE, putative
Δppm2 Sch	PBANKA_092540	berg09:955953-971682	5.38285	11.0324	1.0353	1.86888	0.00095	0.00362702	yes	dynein heavy chain, putative		Yes
Δppm2 Sch	PBANKA_092650	berg09:1017744-1022679	28.8373	12.3487	-1.22357	-2.20039	0.0003	0.00134523	yes	petidase, M16 family, putative
Δppm2 Sch	PBANKA_092770	berg09:1056642-1062820	20.4944	39.5571	0.948705	1.58243	0.004	0.0123409	yes	conserved Plasmodium protein, unknown function		Yes
Δppm2 Sch	PBANKA_092880	berg09:1101423-1102338	69.9324	113.607	0.700023	1.47886	0.02085	0.0494763	yes	U2 snRNP auxiliary factor, small subunit, putative		Yes
Δppm2 Sch	PBANKA_092920	berg09:1108457-1109729	116.374	66.0394	-0.817375	-1.83788	0.0128	0.0328882	yes	conserved Plasmodium protein, unknown function
Δppm2 Sch	PBANKA_092930	berg09:1110313-1112284	151.257	85.6808	-0.819959	-1.7037	0.0099	0.0264776	yes	conserved Plasmodium protein, unknown function		Yes
Δppm2 Sch	PBANKA_093260	berg09:1223770-1225890	584.832	302.167	-0.952674	-1.84383	0.0081	0.0223531	yes	conserved Plasmodium protein, unknown function	Yes	Yes
Δppm2 Sch	PBANKA_093360	berg09:1257253-1257973	30.5326	77.2023	1.3383	2.90895	0.00095	0.00362702	yes	dynein light chain 2, putative
Δppm2 Sch	PBANKA_093370	berg09:1260720-1262292	24.9338	50.8926	1.02935	1.97188	0.0017	0.0059572	yes	mitogen-activated protein kinase 2 (MAP2)
Δppm2 Sch	PBANKA_093470	berg09:1304106-1306381	38.0002	76.8961	1.0169	1.93908	0.00375	0.0116736	yes	conserved Plasmodium protein, unknown function
Δppm2 Sch	PBANKA_093680	berg09:1360533-1361893	46.7867	98.4558	1.07338	2.26864	0.0049	0.0146445	yes	conserved Plasmodium protein, unknown function
Δppm2 Sch	PBANKA_093700	berg09:1364900-1366052	130.115	76.8277	-0.760089	-1.92977	0.0198	0.0474103	yes	mitochondrial ribosomal protein L11 precursor, putative
Δppm2 Sch	PBANKA_093790	berg09:1398848-1401550	36.2601	65.0393	0.842931	1.7959	0.0106	0.0280652	yes	conserved Plasmodium protein, unknown function
Δppm2 Sch	PBANKA_093800	berg09:1402713-1406216	314.946	129.938	-1.27729	-1.86907	0.0028	0.00910437	yes	conserved Plasmodium protein, unknown function
Δppm2 Sch	PBANKA_093930	berg09:1457281-1460485	5.67676	11.4306	1.00976	1.76555	0.00575	0.0167589	yes	conserved Plasmodium protein, unknown function
Δppm2 Sch	PBANKA_094030	berg09:1500077-1503449	23.589	12.3042	-0.938964	-1.84277	0.0038	0.0118062	yes	DEAD/DEAH helicase, putative
Δppm2 Sch	PBANKA_094200	berg09:1552657-1556008	30.4977	54.2178	0.830063	1.71676	0.0077	0.0214191	yes	calcium/calmodulin-dependent protein kinase, putative		Yes
Δppm2 Sch	PBANKA_094230	berg09:1565209-1566919	7.59817	17.5476	1.20755	1.97196	0.0026	0.00855166	yes	radial spoke head protein, putative
Δppm2 Sch	PBANKA_094240	berg09:1568055-1569819	15.4464	35.17	1.18708	2.24382	0.0009	0.00346034	yes	conserved Plasmodium protein, unknown function
Δppm2 Sch	PBANKA_094340	berg09:1609438-1613022	792.773	347.686	-1.18912	-1.67788	0.00565	0.0165161	yes	CPW-WPC family protein, putative
Δppm2 Sch	PBANKA_094370	berg09:1623606-1624383	10.1151	1.88575	-2.4233	-2.71113	0.0022	0.00740944	yes	conserved Plasmodium protein, unknown function
Δppm2 Sch	PBANKA_100010	berg10:1702-10034	6.90945	30.9703	2.16424	3.79661	5e-05	0.000274793	yes	reticulocyte binding protein, putative (Pb235)
Δppm2 Sch	PBANKA_100090	berg10:34063-35068	13.791	3.78593	-1.86501	-2.81131	0.01505	0.0376661	yes	conserved Plasmodium protein, unknown function
Δppm2 Sch	PBANKA_100180	berg10:79815-90244	9.18122	19.8421	1.11181	1.90173	0.0003	0.00134523	yes	transcription factor with AP2 domain(s), putative (ApiAP2)
Δppm2 Sch	PBANKA_100790	berg10:329220-329856	260.614	123.816	-1.07371	-2.56575	0.00115	0.00427237	yes	conserved Plasmodium protein, unknown function
Δppm2 Sch	PBANKA_100830	berg10:341547-342783	93.5308	48.5708	-0.945352	-1.99113	0.0027	0.00882992	yes	conserved Plasmodium protein, unknown function		Yes
Δppm2 Sch	PBANKA_100960	berg10:403834-405382	364.148	162.821	-1.16124	-2.15576	0.001	0.00379118	yes	conserved Plasmodium protein, unknown function		Yes
Δppm2 Sch	PBANKA_100990	berg10:411966-413389	422.886	152.125	-1.47502	-2.92083	5e-05	0.000274793	yes	conserved Plasmodium protein, unknown function
Δppm2 Sch	PBANKA_101000	berg10:414101-414860	173.414	101.076	-0.778774	-1.64008	0.01435	0.0361798	yes	conserved Plasmodium protein, unknown function
Δppm2 Sch	PBANKA_101070	berg10:453353-454550	14.1799	28.486	1.00641	2.07291	0.009	0.0244263	yes	queuine tRNA ribosyltransferase, putative
Δppm2 Sch	PBANKA_101500	berg10:620410-621454	73.6365	40.895	-0.848494	-1.75531	0.0054	0.015898	yes	mitochondrial ribosomal protein L15 precursor, putative
Δppm2 Sch	PBANKA_101980	berg10:787336-789316	241.007	139.546	-0.788327	-1.79423	0.0124	0.0320387	yes	serine/threonine protein kinase, putative
Δppm2 Sch	PBANKA_101990	berg10:792016-795898	24.3708	54.1568	1.15199	2.19478	0.00045	0.00190988	yes	conserved Plasmodium protein, unknown function
Δppm2 Sch	PBANKA_102030	berg10:809022-810828	140.436	82.9369	-0.759827	-1.43963	0.019	0.0457912	yes	ankyrin, putative
Δppm2 Sch	PBANKA_102570	berg10:1020404-1021559	20.5189	10.8808	-0.915169	-1.50402	0.02025	0.0482836	yes	conserved Plasmodium protein, unknown function
Δppm2 Sch	PBANKA_102600	berg10:1028018-1029002	396.562	224.668	-0.819751	-2.63747	0.00915	0.0247713	yes	conserved Plasmodium protein, unknown function
Δppm2 Sch	PBANKA_102610	berg10:1031345-1039640	4.40701	10.6777	1.27673	2.24645	0.00015	0.000733735	yes	conserved Plasmodium protein, unknown function		Yes
Δppm2 Sch	PBANKA_102870	berg10:1133880-1136197	348.578	201.384	-0.791535	-1.76668	0.01295	0.033215	yes	conserved Plasmodium protein, unknown function		Yes
Δppm2 Sch	PBANKA_103010	berg10:1175462-1176726	64.9815	111.698	0.781501	1.51781	0.01295	0.033215	yes	actin II		Yes
Δppm2 Sch	PBANKA_103040	berg10:1192035-1194711	15.3977	30.8128	1.00082	1.89212	0.0026	0.00855166	yes	conserved Plasmodium protein, unknown function
Δppm2 Sch	PBANKA_103350	berg10:1315840-1317531	14.5761	29.6993	1.02683	2.04744	0.0035	0.0110096	yes	conserved Plasmodium protein, unknown function
Δppm2 Sch	PBANKA_103370	berg10:1320360-1321503	28.1414	57.6621	1.03493	2.09495	0.00365	0.011409	yes	conserved Plasmodium protein, unknown function
Δppm2 Sch	PBANKA_103460	berg10:1374046-1380004	6.26528	10.8267	0.789147	1.36392	0.0178	0.0433414	yes	conserved Plasmodium protein, unknown function
Δppm2 Sch	PBANKA_103570	berg10:1410563-1415077	9.81418	19.3884	0.982255	1.9633	0.0024	0.00798231	yes	conserved Plasmodium protein, unknown function
Δppm2 Sch	PBANKA_103780	berg10:1486413-1486914	81.8565	23.3951	-1.80689	-3.99048	0.0001	0.000512711	yes	secreted ookinete adhesive protein (SOAP)
Δppm2 Sch	PBANKA_103790	berg10:1488022-1488599	36.6864	73.3098	0.99876	2.26957	0.0151	0.0377667	yes	conserved Plasmodium protein, unknown function
Δppm2 Sch	PBANKA_103860	berg10:1505968-1509738	13.3902	24.4193	0.86685	1.50214	0.0142	0.0358604	yes	conserved Plasmodium protein, unknown function		Yes
Δppm2 Sch	PBANKA_103870	berg10:1510200-1514262	4.04493	8.4732	1.06679	1.70774	0.00445	0.0135014	yes	conserved Plasmodium protein, unknown function
Δppm2 Sch	PBANKA_104010	berg10:1559413-1560739	411.959	214.078	-0.944368	-1.82217	0.00755	0.0210734	yes	choline kinase (CK)		Yes
Δppm2 Sch	PBANKA_104030	berg10:1570696-1571590	8.21671	1.69241	-2.27948	-2.57227	0.00725	0.0203696	yes	Plasmodium exported protein, unknown function
Δppm2 Sch	PBANKA_110070	berg11:26525-28042	90.9972	3.87229	-4.55456	-6.55837	5e-05	0.000274793	yes	Pb-fam-1 protein
Δppm2 Sch	PBANKA_110100	berg11:45749-47341	33.6454	17.5961	-0.935153	-1.66412	0.0174	0.0425236	yes	Pb-fam-1 protein
Δppm2 Sch	PBANKA_110210	berg11:83772-84588	54.4289	29.5502	-0.881202	-1.84139	0.0165	0.0406804	yes	conserved Plasmodium protein, unknown function
Δppm2 Sch	PBANKA_110280	berg11:99613-101158	12.518	6.03868	-1.0517	-1.77278	0.01425	0.0359625	yes	4-diphosphocytidyl-2c-methyl-D-erythritol kinase (CMK), putative
Δppm2 Sch	PBANKA_110290	berg11:102977-105587	17.1165	30.1847	0.818432	1.63228	0.00885	0.0240844	yes	conserved Plasmodium protein, unknown function
Δppm2 Sch	PBANKA_110410	berg11:143212-144835	596.21	204.148	-1.5462	-3.14573	5e-05	0.000274793	yes	conserved Plasmodium protein, unknown function
Δppm2 Sch	PBANKA_110600	berg11:212251-213524	937.197	363.317	-1.36712	-5.55429	5e-05	0.000274793	yes	conserved Plasmodium protein, unknown function
Δppm2 Sch	PBANKA_110930	berg11:339417-341505	513.136	207.878	-1.30361	-2.4012	0.00045	0.00190988	yes	conserved Plasmodium protein, unknown function
Δppm2 Sch	PBANKA_111020	berg11:384007-385036	333.694	181.173	-0.881157	-1.81274	0.01045	0.0277267	yes	conserved Plasmodium protein, unknown function
Δppm2 Sch	PBANKA_111060	berg11:392869-393416	297.296	132.728	-1.16343	-4.06815	0.0006	0.00244535	yes	conserved Plasmodium protein, unknown function
Δppm2 Sch	PBANKA_111260	berg11:476441-477239	32.6615	17.0992	-0.933668	-1.8644	0.0203	0.0483841	yes	conserved Plasmodium protein, unknown function
Δppm2 Sch	PBANKA_111350	berg11:502089-502710	345.536	209.003	-0.725314	-1.82364	0.0188	0.0453844	yes	Rab1a, putative	Yes	Yes
Δppm2 Sch	PBANKA_111410	berg11:520462-521740	464.022	159.85	-1.53747	-3.83762	5e-05	0.000274793	yes	conserved Plasmodium protein, unknown function
Δppm2 Sch	PBANKA_111420	berg11:522214-523505	357.259	183.867	-0.958306	-2.1116	0.0036	0.0112765	yes	ribose 5-phosphate epimerase, putative		Yes
Δppm2 Sch	PBANKA_111440	berg11:530090-533147	20.4639	36.1423	0.820606	1.70346	0.00785	0.021776	yes	kinase, putative
Δppm2 Sch	PBANKA_111500	berg11:551429-554083	373.478	145.226	-1.36272	-2.21876	0.0004	0.00172384	yes	conserved Plasmodium protein, unknown function		Yes
Δppm2 Sch	PBANKA_111610	berg11:590054-591830	47.7497	29.2153	-0.708767	-1.51939	0.01885	0.0454905	yes	conserved Plasmodium protein, unknown function
Δppm2 Sch	PBANKA_111920	berg11:705143-706196	41.2884	19.4775	-1.08393	-2.04389	0.00205	0.00697788	yes	conserved Plasmodium protein, unknown function
Δppm2 Sch	PBANKA_112040	berg11:739706-741578	972.147	442.45	-1.13566	-1.61185	0.01115	0.0292871	yes	Pfs77 homologue, putative
Δppm2 Sch	PBANKA_112320	berg11:840282-841956	367.481	146.147	-1.33025	-3.53433	0.00015	0.000733735	yes	conserved Plasmodium protein, unknown function
Δppm2 Sch	PBANKA_112380	berg11:866558-869103	26.7034	57.6559	1.11044	2.14813	0.0018	0.00625498	yes	conserved Plasmodium protein, unknown function
Δppm2 Sch	PBANKA_112400	berg11:872885-874091	148.521	57.3479	-1.37285	-2.95509	5e-05	0.000274793	yes	sphingomyelin synthase, putative
Δppm2 Sch	PBANKA_112440	berg11:884255-885254	21.9024	9.08972	-1.26878	-2.35278	0.005	0.0148976	yes	conserved Plasmodium protein, unknown function
Δppm2 Sch	PBANKA_112490	berg11:899911-902264	53.9511	29.67	-0.862646	-1.76782	0.00845	0.0231729	yes	oxidoreductase, putative
Δppm2 Sch	PBANKA_112530	berg11:913020-915741	21.1028	36.3627	0.785025	1.48857	0.0115	0.0300652	yes	conserved Plasmodium protein, unknown function
Δppm2 Sch	PBANKA_112880	berg11:1072678-1074636	654.396	282.887	-1.20994	-2.28101	0.00095	0.00362702	yes	CPW-WPC family protein, putative
Δppm2 Sch	PBANKA_112900	berg11:1079603-1080717	992.082	342.621	-1.53384	-4.98349	5e-05	0.000274793	yes	secreted ookinete protein, putative (PSOP6)
Δppm2 Sch	PBANKA_112960	berg11:1106391-1108883	51.3482	96.5705	0.91127	1.81837	0.0049	0.0146445	yes	conserved Plasmodium protein, unknown function
Δppm2 Sch	PBANKA_113230	berg11:1191691-1195609	82.6763	34.9104	-1.24382	-2.2684	0.00035	0.00153764	yes	conserved Plasmodium protein, unknown function
Δppm2 Sch	PBANKA_113360	berg11:1242932-1243298	22.3663	54.1476	1.27557	2.91954	0.0154	0.0384007	yes	dynein light chain, putative
Δppm2 Sch	PBANKA_113420	berg11:1262583-1264091	34.0431	17.7857	-0.936644	-1.62264	0.01635	0.0403672	yes	pyrroline carboxylate reductase, putative
Δppm2 Sch	PBANKA_113490	berg11:1288016-1290629	887.1	369.315	-1.26424	-1.64159	0.0083	0.0228185	yes	zinc finger protein, putative		Yes
Δppm2 Sch	PBANKA_113710	berg11:1381689-1383891	22.3202	37.7173	0.756877	1.50015	0.0134	0.0341627	yes	arginine methyltransferase 5, putative		Yes
Δppm2 Sch	PBANKA_113820	berg11:1425337-1426765	323.189	183.959	-0.812993	-1.39215	0.0186	0.0449722	yes	ATP-dependent DNA helicase, putative		Yes
Δppm2 Sch	PBANKA_113860	berg11:1440835-1442095	406.171	191.59	-1.08407	-2.25989	0.00135	0.00489945	yes	conserved Plasmodium protein, unknown function
Δppm2 Sch	PBANKA_113890	berg11:1457790-1462533	83.7716	35.0913	-1.25535	-2.03345	0.0014	0.00505394	yes	conserved Plasmodium protein, unknown function
Δppm2 Sch	PBANKA_114140	berg11:1541026-1543406	34.8934	16.29	-1.09897	-2.039	0.00115	0.00427237	yes	conserved Plasmodium protein, unknown function
Δppm2 Sch	PBANKA_114340	berg11:1605355-1606576	171.304	83.011	-1.04518	-2.18645	0.0012	0.00442918	yes	NADH-cytochrome b5 reductase, putative		Yes
Δppm2 Sch	PBANKA_114370	berg11:1614501-1618419	10.6611	4.83438	-1.14096	-1.80086	0.0008	0.00313128	yes	secreted ookinete protein, putative (PSOP2)
Δppm2 Sch	PBANKA_114460	berg11:1639044-1640529	32.9519	17.7275	-0.89437	-1.73786	0.00765	0.0213011	yes	mitochondrial carrier protein, putative
Δppm2 Sch	PBANKA_114520	berg11:1664599-1666033	215.481	89.9025	-1.26113	-2.48216	0.00015	0.000733735	yes	conserved Plasmodium protein, unknown function
Δppm2 Sch	PBANKA_114620	berg11:1707058-1707842	13.9151	30.3806	1.1265	1.93752	0.0083	0.0228185	yes	Plasmodium exported protein, unknown function
Δppm2 Sch	PBANKA_114660	berg11:1724433-1725351	5.86006	15.0226	1.35815	1.90671	0.01925	0.0462924	yes	Plasmodium exported protein, unknown function
Δppm2 Sch	PBANKA_120010	berg12:1962-3140	13.3322	5.61996	-1.24628	-1.93857	0.01305	0.0334316	yes	BIR protein
Δppm2 Sch	PBANKA_120020	berg12:6143-7061	9.88314	38.4318	1.95926	3.08967	0.0008	0.00313128	yes	Plasmodium exported protein, unknown function
Δppm2 Sch	PBANKA_120140	berg12:58817-61913	33.0508	55.1988	0.739953	1.50325	0.0188	0.0453844	yes	conserved Plasmodium protein, unknown function
Δppm2 Sch	PBANKA_120210	berg12:81607-85048	39.1916	21.3196	-0.878366	-1.77445	0.00445	0.0135014	yes	conserved Plasmodium protein, unknown function
Δppm2 Sch	PBANKA_120430	berg12:161513-162680	163.953	93.9295	-0.803628	-2.03311	0.01035	0.0275012	yes	CCR4-NOT transcription complex subunit 5, putative (NOT5)
Δppm2 Sch	PBANKA_120450	berg12:168220-169321	541.511	178.048	-1.60472	-4.99962	5e-05	0.000274793	yes	conserved Plasmodium protein, unknown function
Δppm2 Sch	PBANKA_120680	berg12:252527-253685	17.1361	42.2448	1.30174	2.42728	0.0003	0.00134523	yes	zinc finger C-x8-C-x5-C-x3-H type, putative
Δppm2 Sch	PBANKA_120750	berg12:270521-273068	14.4465	8.12374	-0.830501	-1.50768	0.0185	0.0447696	yes	conserved Plasmodium protein, unknown function
Δppm2 Sch	PBANKA_121260	berg12:447561-450257	10.6036	21.3624	1.01052	1.8068	0.003	0.00965172	yes	male gamete fusion factor HAP2 (HAP2)
Δppm2 Sch	PBANKA_121820	berg12:676880-678488	208.027	121.759	-0.772742	-1.43169	0.0191	0.0460003	yes	T-complex protein 1 epsilon subunit, putative
Δppm2 Sch	PBANKA_121830	berg12:679768-681352	229.016	128.541	-0.833228	-1.53832	0.01595	0.0395354	yes	CPW-WPC family protein, putative
Δppm2 Sch	PBANKA_121880	berg12:692986-701588	14.3456	23.5992	0.718133	1.50448	0.0201	0.0479868	yes	ABC transporter, putative
Δppm2 Sch	PBANKA_121910	berg12:708432-709345	302.291	141.687	-1.09324	-2.46183	0.001	0.00379118	yes	heat shock protein 90, putative
Δppm2 Sch	PBANKA_122100	berg12:788834-790028	23.4215	10.4027	-1.17088	-2.15885	0.0043	0.013124	yes	conserved Plasmodium protein, unknown function
Δppm2 Sch	PBANKA_122410	berg12:884393-887186	40.8511	67.009	0.713978	1.43156	0.0205	0.0487766	yes	kinesin-like protein, putative		Yes
Δppm2 Sch	PBANKA_122520	berg12:928301-929466	18.5852	7.2508	-1.35794	-2.21908	0.01455	0.0366226	yes	acetyltransferase, putative
Δppm2 Sch	PBANKA_122550	berg12:942286-943930	456.185	156.118	-1.54698	-2.57263	0.0003	0.00134523	yes	conserved Plasmodium protein, unknown function
Δppm2 Sch	PBANKA_122590	berg12:952566-958740	173.302	92.0736	-0.91243	-1.37242	0.02005	0.0478903	yes	conserved Plasmodium protein, unknown function		Yes
Δppm2 Sch	PBANKA_122890	berg12:1100215-1101127	181.937	60.137	-1.59711	-3.2251	5e-05	0.000274793	yes	von willebrand factor a-domain-related protein (WARP)
Δppm2 Sch	PBANKA_122980	berg12:1126498-1127689	34.1071	19.0437	-0.840761	-1.57812	0.0138	0.0350103	yes	enoyl-acyl carrier reductase (FABI)
Δppm2 Sch	PBANKA_122990	berg12:1128823-1131119	232.518	103.792	-1.16365	-2.29659	0.0008	0.00313128	yes	conserved Plasmodium protein, unknown function
Δppm2 Sch	PBANKA_123020	berg12:1147914-1150053	59.8142	98.7257	0.722938	1.33579	0.01975	0.0473081	yes	cdc2-related protein kinase 5 (CRK5)
Δppm2 Sch	PBANKA_123130	berg12:1182378-1184437	673.348	299.622	-1.16821	-1.98645	0.00295	0.00951529	yes	metabolite/drug transporter, putative
Δppm2 Sch	PBANKA_123260	berg12:1235894-1236659	141.873	65.4818	-1.11544	-2.58309	0.0005	0.00208862	yes	apicortin, putative
Δppm2 Sch	PBANKA_123360	berg12:1270251-1271469	1511.82	555.74	-1.4438	-3.01449	0.00025	0.00114823	yes	secreted ookinete protein, putative (PSOP13)
Δppm2 Sch	PBANKA_123660	berg12:1368545-1371433	38.5753	65.1694	0.756516	1.4778	0.0154	0.0384007	yes	conserved Plasmodium protein, unknown function, fragment
Δppm2 Sch	PBANKA_123770	berg12:1427204-1427912	102.796	59.9163	-0.778758	-1.80363	0.01865	0.0450794	yes	zinc finger protein, putative, fragment
Δppm2 Sch	PBANKA_123900	berg12:1476911-1477729	1903.17	948.087	-1.00531	-2.58177	0.00805	0.0222428	yes	conserved Plasmodium protein, unknown function
Δppm2 Sch	PBANKA_124020	berg12:1522457-1523867	45.8597	27.1438	-0.756604	-1.72241	0.0178	0.0433414	yes	G-protein coupled receptor, putative
Δppm2 Sch	PBANKA_124070	berg12:1535544-1537237	58.4466	20.5657	-1.50688	-2.84824	0.0001	0.000512711	yes	NIMA related kinase 2 (NEK2)
Δppm2 Sch	PBANKA_124210	berg12:1574854-1576762	90.6778	52.8813	-0.777992	-1.62875	0.012	0.0311623	yes	methionine aminopeptidase, putative
Δppm2 Sch	PBANKA_124280	berg12:1597485-1599241	73.8929	121.81	0.721128	1.61725	0.0187	0.0451833	yes	eukaryotic translation initiation factor 3, subunit 6, putative
Δppm2 Sch	PBANKA_124350	berg12:1615600-1617349	490.396	205.308	-1.25616	-2.85884	0.00035	0.00153764	yes	conserved Plasmodium protein, unknown function
Δppm2 Sch	PBANKA_124400	berg12:1633713-1634841	86.718	46.6774	-0.893608	-2.02799	0.01005	0.0268125	yes	cell cycle regulator protein, putative
Δppm2 Sch	PBANKA_124520	berg12:1680462-1682658	1019.11	378.753	-1.42799	-2.77272	0.00015	0.000733735	yes	conserved Plasmodium protein, unknown function
Δppm2 Sch	PBANKA_124700	berg12:1768219-1770418	31.969	1.34647	-4.56942	-5.6003	5e-05	0.000274793	yes	BIR protein
Δppm2 Sch	PBANKA_130150	berg13:73345-75861	24.9966	12.1844	-1.0367	-2.01715	0.0036	0.0112765	yes	conserved Plasmodium protein, unknown function
Δppm2 Sch	PBANKA_130800	berg13:355478-377915	9.43146	17.3146	0.876434	1.48627	0.01005	0.0268125	yes	conserved Plasmodium protein, unknown function
Δppm2 Sch	PBANKA_130810	berg13:378446-379629	31.2293	71.5825	1.19671	2.5643	0.0019	0.00654384	yes	calmodulin-like protein
Δppm2 Sch	PBANKA_131020	berg13:450771-454485	18.3062	30.3604	0.729858	1.47805	0.02	0.0477911	yes	conserved Plasmodium protein, unknown function, fragment
Δppm2 Sch	PBANKA_131130	berg13:481494-482148	93.1082	50.4184	-0.884957	-2.27757	0.0201	0.0479868	yes	conserved Plasmodium protein, unknown function
Δppm2 Sch	PBANKA_131140	berg13:482552-483300	512.5	185.785	-1.46391	-5.36778	5e-05	0.000274793	yes	conserved Plasmodium protein, unknown function
Δppm2 Sch	PBANKA_131200	berg13:505586-510747	7.00945	14.414	1.0401	1.82729	0.00335	0.0106031	yes	conserved Plasmodium protein, unknown function
Δppm2 Sch	PBANKA_131320	berg13:551890-553860	106.085	43.2644	-1.29396	-2.56952	0.00015	0.000733735	yes	transcription factor with AP2 domain(s), putative (ApiAP2)
Δppm2 Sch	PBANKA_131450	berg13:596138-597452	30.6104	16.5261	-0.889273	-1.68913	0.01105	0.0290594	yes	conserved Plasmodium protein, unknown function
Δppm2 Sch	PBANKA_131530	berg13:626662-629538	454.499	193.805	-1.22967	-1.74734	0.00415	0.0127363	yes	conserved Plasmodium protein, unknown function
Δppm2 Sch	PBANKA_131650	berg13:679727-680948	21.8559	48.7028	1.15598	2.19764	0.00415	0.0127363	yes	conserved Plasmodium protein, unknown function
Δppm2 Sch	PBANKA_131720	berg13:703537-707450	335.874	124.995	-1.42606	-2.01293	0.00065	0.00262158	yes	pyridine nucleotide transhydrogenase, putative
Δppm2 Sch	PBANKA_131850	berg13:748835-749354	551.764	241.978	-1.18918	-3.32814	0.00045	0.00190988	yes	conserved Plasmodium protein, unknown function
Δppm2 Sch	PBANKA_131860	berg13:750342-750804	3470.65	1562.28	-1.15155	-2.82334	0.0042	0.0128644	yes	conserved Plasmodium protein, unknown function
Δppm2 Sch	PBANKA_131950	berg13:787414-792565	398.231	162.299	-1.29495	-1.62112	0.00735	0.0206022	yes	LCCL domain-containing protein CCP2 (CCP2)
Δppm2 Sch	PBANKA_132080	berg13:838836-841302	691.626	310.421	-1.15576	-1.55285	0.00955	0.025676	yes	conserved Plasmodium protein, unknown function
Δppm2 Sch	PBANKA_132380	berg13:943057-944920	111.49	37.771	-1.56156	-2.9409	5e-05	0.000274793	yes	conserved Plasmodium protein, unknown function
Δppm2 Sch	PBANKA_132390	berg13:945173-946055	97.8563	35.5091	-1.46248	-3.04814	5e-05	0.000274793	yes	conserved Plasmodium protein, unknown function
Δppm2 Sch	PBANKA_132410	berg13:948822-950418	98.4097	49.3277	-0.996402	-2.16512	0.0024	0.00798231	yes	ubiquitin carboxyl-terminal hydrolase isozyme L3, putative (UCHL3)
Δppm2 Sch	PBANKA_132520	berg13:980122-981410	110.218	56.9775	-0.951891	-2.17008	0.0061	0.0176147	yes	conserved Plasmodium protein, unknown function
Δppm2 Sch	PBANKA_132540	berg13:985248-986296	361.236	179.642	-1.00782	-3.2763	0.0019	0.00654384	yes	conserved Plasmodium protein, unknown function
Δppm2 Sch	PBANKA_132610	berg13:1008676-1013820	29.7187	50.54	0.766056	1.44902	0.01615	0.0399448	yes	conserved Plasmodium protein, unknown function
Δppm2 Sch	PBANKA_132620	berg13:1015022-1016697	6.08555	13.9912	1.20106	1.86637	0.00725	0.0203696	yes	conserved Plasmodium protein, unknown function
Δppm2 Sch	PBANKA_132760	berg13:1093855-1095121	17.629	37.581	1.09205	2.20201	0.0025	0.00826574	yes	conserved Plasmodium protein, unknown function
Δppm2 Sch	PBANKA_132900	berg13:1146554-1149175	29.3813	52.4318	0.835543	1.62916	0.0079	0.0218981	yes	conserved Plasmodium protein, unknown function
Δppm2 Sch	PBANKA_132910	berg13:1149559-1152090	671.926	264.903	-1.34284	-2.39486	0.00055	0.0022669	yes	plasmepsin VIII, putative
Δppm2 Sch	PBANKA_132940	berg13:1177860-1180164	464.447	217.606	-1.0938	-2.19061	0.00145	0.00520376	yes	conserved Plasmodium protein, unknown function
Δppm2 Sch	PBANKA_132990	berg13:1211752-1212830	941.977	348.85	-1.43309	-4.88502	5e-05	0.000274793	yes	conserved Plasmodium protein, unknown function
Δppm2 Sch	PBANKA_133070	berg13:1231872-1232772	90.5493	49.3732	-0.874976	-2.03744	0.00655	0.0186932	yes	organelle ribosomal protein L22/L17 precursor, putative		Yes
Δppm2 Sch	PBANKA_133130	berg13:1250513-1257234	17.6717	30.5042	0.787571	1.45253	0.01275	0.0327753	yes	conserved Plasmodium protein, unknown function
Δppm2 Sch	PBANKA_133310	berg13:1330108-1331639	20.6302	40.6538	0.978632	1.79724	0.00715	0.0201329	yes	conserved Plasmodium protein, unknown function
Δppm2 Sch	PBANKA_133370	berg13:1345556-1348608	209.957	109.586	-0.938022	-1.61449	0.00845	0.0231729	yes	phosphodiesterase delta (PDEdelta)
Δppm2 Sch	PBANKA_133470	berg13:1377999-1380116	251.258	109.176	-1.20251	-2.31371	0.0004	0.00172384	yes	conserved Plasmodium protein, unknown function
Δppm2 Sch	PBANKA_133480	berg13:1381828-1385374	181.114	80.6772	-1.16666	-1.63698	0.0089	0.0241967	yes	conserved Plasmodium protein, unknown function
Δppm2 Sch	PBANKA_133490	berg13:1385514-1388025	320.339	124.568	-1.36266	-2.12837	0.0007	0.00279327	yes	conserved Plasmodium protein, unknown function
Δppm2 Sch	PBANKA_133500	berg13:1388608-1389487	408.043	225.912	-0.85296	-1.82114	0.0132	0.0337475	yes	conserved Plasmodium protein, unknown function
Δppm2 Sch	PBANKA_133610	berg13:1424123-1425209	19.9955	9.71926	-1.04076	-1.79983	0.01415	0.0357528	yes	dihydroorotase, putative
Δppm2 Sch	PBANKA_133620	berg13:1425503-1425953	203.951	113.663	-0.84346	-2.45215	0.0124	0.0320387	yes	conserved Plasmodium protein, unknown function
Δppm2 Sch	PBANKA_133810	berg13:1494297-1496588	853.635	244.869	-1.80161	-3.47059	5e-05	0.000274793	yes	conserved Plasmodium protein, unknown function
Δppm2 Sch	PBANKA_134000	berg13:1560724-1562425	20.6307	9.94878	-1.0522	-1.74636	0.00645	0.0184514	yes	dihydrofolate synthase/folylpolyglutamate synthase, putative
Δppm2 Sch	PBANKA_134040	berg13:1571359-1572839	89.1393	183.279	1.03991	1.91836	0.0039	0.0120775	yes	oxidoreductase, putative
Δppm2 Sch	PBANKA_134060	berg13:1586339-1588620	31.8765	17.4831	-0.866535	-1.74797	0.00855	0.0234012	yes	conserved Plasmodium protein, unknown function		Yes
Δppm2 Sch	PBANKA_134630	berg13:1805375-1806782	220.688	116.053	-0.927231	-1.80995	0.00615	0.0177356	yes	conserved Plasmodium protein, unknown function (UIS19)
Δppm2 Sch	PBANKA_134930	berg13:1887104-1887776	55.0965	110.268	1.00099	2.20574	0.00475	0.014263	yes	conserved Plasmodium protein, unknown function
Δppm2 Sch	PBANKA_134940	berg13:1889535-1891255	11.5767	23.4746	1.01988	1.73361	0.00875	0.0238593	yes	conserved Plasmodium protein, unknown function
Δppm2 Sch	PBANKA_134980	berg13:1901078-1902899	42.0866	78.7972	0.904785	1.57423	0.0036	0.0112765	yes	sporozoite surface protein 2,thrombospondin-related anonymous protein (TRAP)
Δppm2 Sch	PBANKA_135020	berg13:1911850-1912927	24.5341	42.8947	0.806015	1.72199	0.02015	0.0480858	yes	conserved Plasmodium protein, unknown function
Δppm2 Sch	PBANKA_135250	berg13:1987708-1990477	515.523	226.355	-1.18745	-1.84347	0.00265	0.00869161	yes	conserved Plasmodium protein, unknown function
Δppm2 Sch	PBANKA_135380	berg13:2028923-2030686	1286.25	562.386	-1.19354	-1.91917	0.00515	0.0152746	yes	conserved Plasmodium protein, unknown function
Δppm2 Sch	PBANKA_135490	berg13:2061804-2063190	896.441	327.893	-1.45098	-2.26792	0.00075	0.00296317	yes	conserved Plasmodium protein, unknown function
Δppm2 Sch	PBANKA_135590	berg13:2093773-2095486	467.987	193.438	-1.2746	-2.04147	0.00155	0.0055057	yes	phosphoenolpyruvate carboxykinase, putative (PEPCK)
Δppm2 Sch	PBANKA_135790	berg13:2202354-2204706	125.813	56.3352	-1.15918	-2.39886	0.00015	0.000733735	yes	conserved Plasmodium protein, unknown function		Yes
Δppm2 Sch	PBANKA_135910	berg13:2241568-2242072	56.2479	25.6996	-1.13005	-2.58315	0.0076	0.0211819	yes	MOG1 homologue, putative
Δppm2 Sch	PBANKA_136040	berg13:2291309-2293909	489.785	180.564	-1.43964	-2.90104	0.0001	0.000512711	yes	conserved Plasmodium protein, unknown function
Δppm2 Sch	PBANKA_136150	berg13:2341238-2344221	14.0422	32.2754	1.20067	2.11848	0.0012	0.00442918	yes	conserved Plasmodium protein, unknown function
Δppm2 Sch	PBANKA_136160	berg13:2345237-2350725	7.12141	17.0624	1.26058	2.34618	0.0002	0.000945207	yes	E1-E2 ATPase, putative
Δppm2 Sch	PBANKA_136280	berg13:2386279-2387789	31.826	15.2968	-1.05698	-1.87811	0.01275	0.0327753	yes	conserved Plasmodium protein, unknown function, fragment
Δppm2 Sch	PBANKA_136340	berg13:2401828-2402700	104.76	177.002	0.756682	2.01582	0.0147	0.0369356	yes	conserved Plasmodium protein, unknown function
Δppm2 Sch	PBANKA_136360	berg13:2405187-2406009	353.263	148.646	-1.24886	-2.71933	5e-05	0.000274793	yes	conserved Plasmodium protein, unknown function
Δppm2 Sch	PBANKA_136390	berg13:2418032-2419107	146.07	86.4903	-0.756049	-2.09098	0.0204	0.0485805	yes	conserved Plasmodium protein, unknown function
Δppm2 Sch	PBANKA_140090	berg14:34656-36086	146.084	76.6799	-0.929881	-2.41793	0.0076	0.0211819	yes	conserved Plasmodium protein, unknown function
Δppm2 Sch	PBANKA_140240	berg14:112484-113723	36.4892	67.5312	0.888086	1.88458	0.01465	0.0368277	yes	conserved Plasmodium protein, unknown function
Δppm2 Sch	PBANKA_140370	berg14:158326-159319	56.847	32.2938	-0.815828	-1.738	0.0147	0.0369356	yes	transcription factor with AP2 domain(s), putative (ApiAP2)
Δppm2 Sch	PBANKA_140790	berg14:316871-320015	334.726	167.781	-0.996403	-1.48098	0.0123	0.0318229	yes	HORMA domain protein, putative		Yes
Δppm2 Sch	PBANKA_140800	berg14:320933-321536	152.66	254.511	0.737405	1.92975	0.0145	0.0365144	yes	pseudouridylase associated protein, putative
Δppm2 Sch	PBANKA_140960	berg14:362913-364368	66.2611	137.881	1.05719	1.95827	0.00165	0.00580921	yes	conserved Plasmodium protein, unknown function
Δppm2 Sch	PBANKA_141450	berg14:535268-537558	705.324	256.924	-1.45694	-2.66213	0.0004	0.00172384	yes	protein kinase, putative
Δppm2 Sch	PBANKA_141480	berg14:545545-546284	682.743	174.793	-1.9657	-8.20419	5e-05	0.000274793	yes	conserved Plasmodium protein, unknown function
Δppm2 Sch	PBANKA_141520	berg14:558713-560906	150.136	75.278	-0.995965	-1.93092	0.00325	0.0103317	yes	conserved Plasmodium protein, unknown function
Δppm2 Sch	PBANKA_141740	berg14:640228-642166	97.0591	47.3504	-1.03549	-1.97712	0.00105	0.00395371	yes	conserved Plasmodium protein, unknown function
Δppm2 Sch	PBANKA_141930	berg14:708799-710791	388.972	184.669	-1.07472	-1.79997	0.006	0.0173641	yes	conserved Plasmodium protein, unknown function
Δppm2 Sch	PBANKA_142010	berg14:747683-750665	8.43157	16.8134	0.995741	1.8455	0.0031	0.00992742	yes	conserved Plasmodium protein, unknown function		Yes
Δppm2 Sch	PBANKA_142070	berg14:775795-777652	23.8492	42.2327	0.824418	1.56735	0.0114	0.0298407	yes	conserved Plasmodium protein, unknown function
Δppm2 Sch	PBANKA_142100	berg14:788911-790003	26.8661	49.7132	0.887845	1.73604	0.0196	0.0470046	yes	calmodulin, putative
Δppm2 Sch	PBANKA_142150	berg14:800587-804496	193.256	89.8343	-1.10518	-1.75827	0.00465	0.0140124	yes	conserved Plasmodium protein, unknown function
Δppm2 Sch	PBANKA_142170	berg14:808328-809417	584.269	284.296	-1.03924	-2.48446	0.0031	0.00992742	yes	secreted ookinete protein, putative (PSOP20)		Yes
Δppm2 Sch	PBANKA_142370	berg14:863082-864168	285.037	115.853	-1.29886	-2.6493	0.0001	0.000512711	yes	GDP-mannose 4,6-dehydratase, putative
Δppm2 Sch	PBANKA_142550	berg14:928565-930541	37.5843	22.1816	-0.760763	-1.58004	0.01815	0.0440581	yes	conserved Plasmodium protein, unknown function
Δppm2 Sch	PBANKA_142670	berg14:978674-981131	31.3005	18.6758	-0.745013	-1.47017	0.01965	0.0471053	yes	dihydropteroate synthetase, putative
Δppm2 Sch	PBANKA_142700	berg14:990580-992861	93.4636	56.2537	-0.732455	-1.56569	0.0159	0.0394302	yes	protein phosphatase, putative
Δppm2 Sch	PBANKA_142830	berg14:1048674-1053659	10.2515	18.5468	0.85534	1.61561	0.0072	0.0202522	yes	conserved Plasmodium protein, unknown function
Δppm2 Sch	PBANKA_142920	berg14:1082898-1084650	152.149	72.3803	-1.07182	-1.90591	0.0022	0.00740944	yes	conserved Plasmodium protein, unknown function
Δppm2 Sch	PBANKA_143030	berg14:1113214-1114456	956.617	362.106	-1.40153	-3.4386	0.00015	0.000733735	yes	conserved Plasmodium protein, unknown function
Δppm2 Sch	PBANKA_143060	berg14:1118408-1119252	480.187	259.812	-0.886131	-3.45761	0.0081	0.0223531	yes	conserved Plasmodium protein, unknown function
Δppm2 Sch	PBANKA_143140	berg14:1137450-1140819	10.5192	24.365	1.21179	2.14279	0.00045	0.00190988	yes	conserved Plasmodium protein, unknown function
Δppm2 Sch	PBANKA_143150	berg14:1141797-1142877	52.6973	117.924	1.16205	2.23226	0.00105	0.00395371	yes	conserved Plasmodium protein, unknown function
Δppm2 Sch	PBANKA_143230	berg14:1161822-1162380	133.453	60.9883	-1.12973	-2.75213	0.001	0.00379118	yes	cell traversal protein for ookinetes and sporozoites (CelTOS)		Yes
Δppm2 Sch	PBANKA_143270	berg14:1175358-1177293	31.0188	16.8468	-0.88067	-1.63626	0.017	0.0417049	yes	conserved Plasmodium protein, unknown function
Δppm2 Sch	PBANKA_143440	berg14:1232288-1234220	91.6772	51.0187	-0.845537	-1.70115	0.00825	0.0227055	yes	secreted ookinete protein, putative (PSOP17)
Δppm2 Sch	PBANKA_143600	berg14:1300729-1302223	1.75231	5.34811	1.60977	2.00947	0.00935	0.025229	yes	conserved Plasmodium protein, unknown function (UIS27)
Δppm2 Sch	PBANKA_143660	berg14:1329344-1330883	1243.97	437.254	-1.50841	-2.14931	0.0013	0.00474407	yes	inner membrane complex protein 1h (IMC1h)
Δppm2 Sch	PBANKA_143770	berg14:1376184-1377845	1167.93	565.579	-1.04616	-2.03021	0.0064	0.0183339	yes	conserved Plasmodium protein, unknown function
Δppm2 Sch	PBANKA_144480	berg14:1669707-1671045	665.967	254.347	-1.38865	-2.35626	0.00045	0.00190988	yes	conserved Plasmodium protein, unknown function
Δppm2 Sch	PBANKA_144500	berg14:1677143-1678075	272.981	125.112	-1.12558	-2.46783	0.00045	0.00190988	yes	subpellicular microtubule protein 2, putative (SPM2)
Δppm2 Sch	PBANKA_144900	berg14:1847884-1850196	79.7697	157.965	0.985693	1.73804	0.00465	0.0140124	yes	conserved Plasmodium protein, unknown function
Δppm2 Sch	PBANKA_144930	berg14:1857871-1859657	152.618	70.4735	-1.11477	-2.16146	0.00085	0.00329525	yes	CPW-WPC family protein, putative
Δppm2 Sch	PBANKA_145110	berg14:1926422-1927226	277.676	106.02	-1.38907	-3.22982	5e-05	0.000274793	yes	conserved Plasmodium protein, unknown function
Δppm2 Sch	PBANKA_145310	berg14:1989475-1990996	283.985	149.745	-0.923303	-1.7723	0.0056	0.0163912	yes	sphingomyelin phosphodiesterase, putative
Δppm2 Sch	PBANKA_145740	berg14:2152221-2156386	27.8767	53.2801	0.934537	1.86693	0.00235	0.00784241	yes	conserved Plasmodium protein, unknown function
Δppm2 Sch	PBANKA_145880	berg14:2200588-2204833	13.8251	26.999	0.965618	1.83643	0.002	0.00683261	yes	kinesin, putative
Δppm2 Sch	PBANKA_146130	berg14:2270089-2270953	1167.06	466.237	-1.32374	-2.42017	0.0008	0.00313128	yes	conserved Plasmodium protein, unknown function
Δppm2 Sch	PBANKA_146240	berg14:2304394-2305815	38.3172	15.9151	-1.26759	-2.42505	0.0048	0.0143888	yes	cutA, putative
Δppm2 Sch	PBANKA_146330	berg14:2347199-2349152	253.589	122.494	-1.04978	-1.96818	0.0037	0.0115421	yes	conserved Plasmodium protein, unknown function		Yes
Δppm2 Sch	PBANKA_146390	berg14:2364680-2366303	172.182	97.9938	-0.813172	-2.02681	0.0121	0.0313786	yes	conserved Plasmodium protein, unknown function
Δppm2 Sch	PBANKA_146480	berg14:2387468-2389109	51.5296	86.9013	0.753976	1.69048	0.0136	0.0345872	yes	conserved Plasmodium protein, unknown function
Δppm2 Sch	PBANKA_146510	berg14:2415319-2416290	169.539	23.4092	-2.85647	-5.24741	5e-05	0.000274793	yes	Plasmodium exported protein, unknown function
Δppm2 Sch	PBANKA_146520	berg14:2420028-2421121	8.82498	2.37975	-1.89079	-2.37416	0.00385	0.0119421	yes	BIR protein
Δppm2 Sch	PBANKA_146590	berg14:2446335-2449149	10.9747	1.1354	-3.2729	-3.45951	5e-05	0.000274793	yes	BIR protein
Δppm2 AG	PBANKA_000120	berg_bin:35496-36935	16.9442	3.39874	-2.31772	-3.2401	0.00375	0.0116736	yes	Pb-fam-1 protein, pseudogene
Δppm2 AG	PBANKA_000140	berg_bin:42222-43330	1.67036	8.04945	2.26873	2.73419	0.00495	0.0147701	yes	BIR protein, pseudogene
Δppm2 AG	PBANKA_000160	berg_bin:46896-47520	36.0785	73.3141	1.02295	2.30952	0.00695	0.0196561	yes	reticulocyte binding protein, putative, fragment
Δppm2 AG	PBANKA_000180	berg_bin:53734-54651	5.87912	17.4255	1.56753	2.36324	0.00775	0.0215365	yes	Plasmodium exported protein, unknown function
Δppm2 AG	PBANKA_000390	berg_bin:151972-154081	8.65806	15.4063	0.831408	1.34778	0.0191	0.0460003	yes	BIR protein
Δppm2 AG	PBANKA_000400	berg_bin:155572-156483	25.998	72.7244	1.48404	3.09768	0.0002	0.000945207	yes	Plasmodium exported protein, unknown function
Δppm2 AG	PBANKA_000430	berg_bin:167288-168450	14.1995	5.00654	-1.50396	-2.18987	0.00445	0.0135014	yes	BIR protein
Δppm2 AG	PBANKA_000480	berg_bin:187591-190454	27.0015	123.376	2.19195	3.29075	5e-05	0.000274793	yes	BIR protein
Δppm2 AG	PBANKA_010040	berg01:13432-15372	27.9766	74.4713	1.41247	2.83958	5e-05	0.000274793	yes	rhoptry protein, putative
Δppm2 AG	PBANKA_010050	berg01:16640-18072	99.358	201.926	1.02312	2.16431	0.00125	0.00458808	yes	BIR protein
Δppm2 AG	PBANKA_010060	berg01:19377-19860	217.975	742.77	1.76875	5.43047	5e-05	0.000274793	yes	schizont membrane associated cytoadherence protein (SMAC)
Δppm2 AG	PBANKA_010070	berg01:21903-23062	525.51	1300.38	1.30714	1.93129	0.00125	0.00458808	yes	Plasmodium exported protein, unknown function
Δppm2 AG	PBANKA_010100	berg01:37984-39255	39.4051	87.5603	1.15189	2.27187	0.0014	0.00505394	yes	MYND finger protein, putative		Yes
Δppm2 AG	PBANKA_010130	berg01:45664-46819	11.1496	24.4214	1.13116	1.93554	0.0051	0.0151495	yes	geranylgeranyltransferase, putative
Δppm2 AG	PBANKA_010150	berg01:54272-55676	385.022	74.4219	-2.37114	-4.71051	5e-05	0.000274793	yes	conserved Plasmodium protein, unknown function		Yes
Δppm2 AG	PBANKA_010170	berg01:58763-60211	70.4962	187.387	1.4104	2.91501	5e-05	0.000274793	yes	conserved Plasmodium protein, unknown function
Δppm2 AG	PBANKA_010180	berg01:62123-63623	609.656	184.7	-1.72281	-3.32686	5e-05	0.000274793	yes	conserved Plasmodium protein, unknown function
Δppm2 AG	PBANKA_010200	berg01:68618-70043	18.1099	36.0568	0.993493	1.80476	0.00655	0.0186932	yes	bcs1-like protein, putative
Δppm2 AG	PBANKA_010210	berg01:70630-72184	363.399	89.1557	-2.02715	-3.78067	5e-05	0.000274793	yes	dihydroorotate dehydrogenase, putative		Yes
Δppm2 AG	PBANKA_010280	berg01:101638-106168	9.36924	19.3567	1.04683	2.26176	0.0012	0.00442918	yes	conserved Plasmodium protein, unknown function
Δppm2 AG	PBANKA_010290	berg01:108388-114175	38.2408	10.9644	-1.80228	-3.85673	5e-05	0.000274793	yes	SPE2-interacting protein, putative (SIP2)	Yes	Yes
Δppm2 AG	PBANKA_010300	berg01:117893-118616	468.454	187.408	-1.32173	-5.19366	0.0006	0.00244535	yes	mitochondrial ribosomal protein L41 precursor, putative
Δppm2 AG	PBANKA_010320	berg01:122081-123213	629.727	73.195	-3.10491	-7.92289	5e-05	0.000274793	yes	conserved Plasmodium protein, unknown function
Δppm2 AG	PBANKA_010410	berg01:152444-153904	232.506	436.764	0.909588	1.61578	0.01405	0.0355452	yes	serine/threonine protein kinase, putative (ARK1)
Δppm2 AG	PBANKA_010430	berg01:155198-157128	4.36978	13.2207	1.59716	2.75579	0.00035	0.00153764	yes	cyclin dependent kinase binding protein, putative
Δppm2 AG	PBANKA_010440	berg01:157726-163651	30.0788	100.557	1.74119	3.3607	5e-05	0.000274793	yes	nucleoside diphosphate kinase, putative
Δppm2 AG	PBANKA_010450	berg01:165583-166363	824.344	129.387	-2.67156	-5.89791	5e-05	0.000274793	yes	conserved Plasmodium protein, unknown function
Δppm2 AG	PBANKA_010480	berg01:177114-180117	23.4521	46.66	0.99247	2.1561	0.0018	0.00625498	yes	conserved Plasmodium protein, unknown function	Yes	Yes
Δppm2 AG	PBANKA_010510	berg01:188683-189452	4345.63	771.83	-2.49321	-7.13068	5e-05	0.000274793	yes	conserved Plasmodium protein, unknown function
Δppm2 AG	PBANKA_010520	berg01:190451-193016	18.4896	44.0151	1.25128	2.39399	0.00025	0.00114823	yes	polypyrimidine tract binding protein, putative
Δppm2 AG	PBANKA_010540	berg01:203080-207619	21.5883	43.5328	1.01185	2.0171	0.0014	0.00505394	yes	coatomer alpha subunit, putative		Yes
Δppm2 AG	PBANKA_010580	berg01:219123-220438	65.3041	26.1969	-1.31778	-3.12582	5e-05	0.000274793	yes	conserved Plasmodium protein, unknown function
Δppm2 AG	PBANKA_010620	berg01:229638-232397	87.9875	226.503	1.36416	2.62701	0.00025	0.00114823	yes	conserved Plasmodium protein, unknown function	Yes	Yes
Δppm2 AG	PBANKA_010630	berg01:236741-243269	231.323	54.565	-2.08386	-3.05864	5e-05	0.000274793	yes	conserved Plasmodium protein, unknown function	Yes	Yes
Δppm2 AG	PBANKA_010650	berg01:246856-249220	9.67602	19.3271	0.998137	1.83891	0.00455	0.0137592	yes	conserved Plasmodium protein, unknown function
Δppm2 AG	PBANKA_010695	berg01:261047-262412	19.7929	9.37972	-1.07737	-2.23259	0.0121	0.0313786	yes	conserved Plasmodium protein, unknown function
Δppm2 AG	PBANKA_010710	berg01:264342-265295	136.304	277.203	1.02411	2.35392	0.00155	0.0055057	yes	proteasome subunit alpha type 2, putative	Yes	Yes
Δppm2 AG	PBANKA_010730	berg01:269622-271338	77.2158	152.445	0.981323	1.95522	0.00275	0.00896873	yes	chaperone, putative		Yes
Δppm2 AG	PBANKA_010760	berg01:280539-296862	4.84929	9.72696	1.00422	2.13806	0.0015	0.00535593	yes	conserved Plasmodium protein, unknown function
Δppm2 AG	PBANKA_010780	berg01:300747-302278	27.4257	14.1523	-0.954492	-2.08631	0.0098	0.0262465	yes	citrate synthase-like protein, putative
Δppm2 AG	PBANKA_010830	berg01:322515-323742	752.045	219.541	-1.77633	-3.75014	5e-05	0.000274793	yes	zinc finger protein, putative
Δppm2 AG	PBANKA_010870	berg01:337035-339075	473.332	202.843	-1.22249	-1.97248	0.0016	0.00565776	yes	conserved Plasmodium protein, unknown function
Δppm2 AG	PBANKA_010910	berg01:347158-349171	88.6302	167.336	0.916878	1.57297	0.0081	0.0223531	yes	transketolase, putative
Δppm2 AG	PBANKA_010930	berg01:355040-356159	102.998	54.5312	-0.917461	-2.14171	0.0043	0.013124	yes	conserved Plasmodium protein, unknown function
Δppm2 AG	PBANKA_010950	berg01:358937-360034	82.898	135.568	0.709607	1.71933	0.02035	0.0484802	yes	transcription factor with AP2 domain(s), putative (ApiAP2)
Δppm2 AG	PBANKA_010980	berg01:372975-374088	648.674	75.5662	-3.10168	-5.88703	5e-05	0.000274793	yes	conserved Plasmodium protein, unknown function
Δppm2 AG	PBANKA_010990	berg01:375467-377321	385.205	56.1715	-2.77772	-5.41831	5e-05	0.000274793	yes	conserved Plasmodium protein, unknown function
Δppm2 AG	PBANKA_011020	berg01:391916-392836	312.197	123.309	-1.34018	-3.71183	5e-05	0.000274793	yes	conserved Plasmodium protein, unknown function
Δppm2 AG	PBANKA_011050	berg01:398037-404879	231.847	63.8208	-1.86107	-2.70497	5e-05	0.000274793	yes	leucine-rich repeat protein (LRR6)		Yes
Δppm2 AG	PBANKA_011060	berg01:406155-406509	16.9277	2.87704	-2.55673	-4.30854	0.01945	0.0466995	yes	conserved Plasmodium protein, unknown function
Δppm2 AG	PBANKA_011070	berg01:406535-407240	216.369	5.90547	-5.1953	-9.9253	5e-05	0.000274793	yes	conserved Plasmodium protein, unknown function
Δppm2 AG	PBANKA_011080	berg01:407584-407944	1919.49	286.074	-2.74626	-9.4806	5e-05	0.000274793	yes	conserved Plasmodium protein, unknown function
Δppm2 AG	PBANKA_011090	berg01:408596-409814	219.035	35.043	-2.64396	-5.29911	5e-05	0.000274793	yes	PP-loop family protein, putative
Δppm2 AG	PBANKA_011150	berg01:424198-424485	493.845	60.7369	-3.02341	-25.6972	0.0008	0.00313128	yes	conserved Plasmodium protein, unknown function
Δppm2 AG	PBANKA_011170	berg01:430754-431522	842.943	152.434	-2.46725	-5.8482	5e-05	0.000274793	yes	apicoplast ribosomal protein L18 precursor, putative
Δppm2 AG	PBANKA_011250	berg01:472353-474611	31.339	65.0005	1.05249	2.17235	0.00145	0.00520376	yes	organic anion transporter, putative
Δppm2 AG	PBANKA_011260	berg01:477225-478737	43.7962	89.928	1.03796	2.1015	0.0022	0.00740944	yes	Plasmodium exported protein, unknown function
Δppm2 AG	PBANKA_020020	berg02:6961-8584	99.3241	196.795	0.986481	1.63	0.01745	0.0426304	yes	Pb-fam-1 protein
Δppm2 AG	PBANKA_020030	berg02:9296-11856	8.29339	21.3053	1.36118	1.87715	0.0003	0.00134523	yes	BIR protein
Δppm2 AG	PBANKA_020050	berg02:20361-21454	3.39756	9.08621	1.41918	1.99561	0.0185	0.0447696	yes	BIR protein, pseudogene
Δppm2 AG	PBANKA_020100	berg02:55158-56113	15.6964	37.3663	1.25131	2.33726	0.0028	0.00910437	yes	Plasmodium exported protein, unknown function
Δppm2 AG	PBANKA_020140	berg02:84405-86046	2.97232	9.08054	1.61119	2.0506	0.00595	0.0172456	yes	Pb-fam-1 protein, pseudogene
Δppm2 AG	PBANKA_020150	berg02:88781-89651	172.554	496.989	1.52617	3.73278	5e-05	0.000274793	yes	Plasmodium exported protein, unknown function
Δppm2 AG	PBANKA_020160	berg02:92894-93428	3366.01	9454.13	1.4899	2.74042	0.0012	0.00442918	yes	early transcribed membrane protein (ETRAMP)
Δppm2 AG	PBANKA_020170	berg02:100585-100843	209.687	38.7501	-2.43596	-10.5351	0.00025	0.00114823	yes	conserved Plasmodium protein, unknown function
Δppm2 AG	PBANKA_020200	berg02:105740-108198	56.5314	31.2492	-0.855232	-1.69514	0.00625	0.0179731	yes	conserved Plasmodium protein, unknown function
Δppm2 AG	PBANKA_020220	berg02:109976-110780	23.1908	9.79956	-1.24276	-2.23725	0.0091	0.0246527	yes	conserved Plasmodium protein, unknown function
Δppm2 AG	PBANKA_020230	berg02:111411-112992	46.8233	93.1096	0.991703	2.35726	0.0012	0.00442918	yes	UMP-CMP kinase, putative
Δppm2 AG	PBANKA_020250	berg02:117769-120901	26.5783	64.4766	1.27853	3.02865	5e-05	0.000274793	yes	replication factor c protein, putative
Δppm2 AG	PBANKA_020260	berg02:121535-122219	55.1684	16.5967	-1.73295	-5.01989	0.00825	0.0227055	yes	conserved Plasmodium protein, unknown function
Δppm2 AG	PBANKA_020270	berg02:123354-128173	64.1759	244.141	1.92761	2.59032	5e-05	0.000274793	yes	kinesin, putative		Yes
Δppm2 AG	PBANKA_020300	berg02:134160-135501	909.788	2204.46	1.27682	1.66184	0.01335	0.0340576	yes	chromatin assembly factor 1 protein WD40 domain, putative
Δppm2 AG	PBANKA_020320	berg02:142679-146136	34.747	63.1559	0.86203	1.9092	0.00515	0.0152746	yes	bromodomain protein, putative
Δppm2 AG	PBANKA_020340	berg02:148665-149085	141.532	55.6831	-1.34582	-3.45883	0.0012	0.00442918	yes	human hepatopoietin-like protein, putative	Yes	Yes
Δppm2 AG	PBANKA_020360	berg02:152289-152979	2431.91	573.533	-2.08414	-3.8918	5e-05	0.000274793	yes	conserved Plasmodium protein, unknown function		Yes
Δppm2 AG	PBANKA_020370	berg02:153538-158085	45.6954	14.4448	-1.6615	-3.23019	5e-05	0.000274793	yes	conserved Plasmodium membrane protein, unknown function
Δppm2 AG	PBANKA_020380	berg02:158738-160406	46.0982	76.1424	0.72399	1.71673	0.0175	0.0427332	yes	phenylalanyl-tRNA synthetase, putative
Δppm2 AG	PBANKA_020420	berg02:165926-166586	174.037	382.945	1.13775	3.35674	0.00035	0.00153764	yes	tubulin-specific chaperone a, putative
Δppm2 AG	PBANKA_020430	berg02:167535-168661	34.0379	5.79034	-2.55542	-5.29203	5e-05	0.000274793	yes	fatty acid elongation protein, GNS1/SUR4 family, putative, pseudogene
Δppm2 AG	PBANKA_020440	berg02:169091-169817	420.915	155.599	-1.43569	-3.41654	5e-05	0.000274793	yes	mRNA cleavage factor-like protein, putative
Δppm2 AG	PBANKA_020450	berg02:169993-173221	144.185	52.4737	-1.45825	-2.6644	5e-05	0.000274793	yes	LCCL domain-containing protein (CCp5)
Δppm2 AG	PBANKA_020530	berg02:200116-202105	25.5157	13.5889	-0.90896	-1.84863	0.00725	0.0203696	yes	conserved Plasmodium protein, unknown function
Δppm2 AG	PBANKA_020660	berg02:245185-248743	23.175	46.174	0.994511	1.92081	0.00245	0.00812345	yes	asparagine and aspartate rich protein 2, putative
Δppm2 AG	PBANKA_020740	berg02:271525-273061	46.6062	19.7031	-1.2421	-2.54662	0.00035	0.00153764	yes	DNA binding protein, putative		Yes
Δppm2 AG	PBANKA_020750	berg02:275189-277746	75.0524	38.1301	-0.976967	-1.81197	0.0031	0.00992742	yes	conserved Plasmodium protein, unknown function
Δppm2 AG	PBANKA_020790	berg02:296108-296689	48.7507	21.9752	-1.14955	-2.66771	0.0188	0.0453844	yes	conserved Plasmodium protein, unknown function
Δppm2 AG	PBANKA_020850	berg02:310015-313813	33.8491	16.2169	-1.06162	-2.45476	0.0007	0.00279327	yes	conserved Plasmodium protein, unknown function
Δppm2 AG	PBANKA_020860	berg02:314357-315179	69.1502	33.4366	-1.04831	-2.55899	0.0026	0.00855166	yes	conserved Plasmodium protein, unknown function
Δppm2 AG	PBANKA_020900	berg02:333044-335586	25.6676	10.2649	-1.32224	-2.65403	0.00025	0.00114823	yes	conserved Plasmodium protein, unknown function		Yes
Δppm2 AG	PBANKA_020930	berg02:343196-345414	1507.6	442.229	-1.76939	-2.5091	5e-05	0.000274793	yes	actin-related protein (ARP1)
Δppm2 AG	PBANKA_020940	berg02:345916-348077	24.4185	41.6583	0.770631	2.16031	0.0211	0.0499617	yes	conserved Plasmodium protein, unknown function
Δppm2 AG	PBANKA_020970	berg02:359285-363899	69.9428	23.2016	-1.59195	-2.75069	5e-05	0.000274793	yes	zinc carboxy peptidase, putative		Yes
Δppm2 AG	PBANKA_020990	berg02:368768-370240	16.6673	7.04605	-1.24214	-2.43795	0.0067	0.0190522	yes	nucleoside transporter, putative
Δppm2 AG	PBANKA_021010	berg02:375886-377625	166.744	55.4063	-1.58951	-3.60291	5e-05	0.000274793	yes	conserved Plasmodium protein, unknown function
Δppm2 AG	PBANKA_021020	berg02:378688-380749	296.452	107.739	-1.46026	-2.50232	0.00025	0.00114823	yes	aspartyl-tRNA synthetase, putative	Yes	Yes
Δppm2 AG	PBANKA_021030	berg02:381726-383211	36.3006	13.0885	-1.47169	-3.24946	0.00015	0.000733735	yes	conserved Plasmodium protein, unknown function		Yes
Δppm2 AG	PBANKA_021050	berg02:387903-400929	4.77925	8.84005	0.88727	1.96041	0.0045	0.0136281	yes	conserved Plasmodium protein, unknown function
Δppm2 AG	PBANKA_021090	berg02:417481-418091	25.4303	67.1575	1.401	4.43778	0.0135	0.0343736	yes	conserved Plasmodium protein, unknown function
Δppm2 AG	PBANKA_021150	berg02:434469-435590	157.409	263.821	0.745038	1.63312	0.01725	0.0422218	yes	proteasome subunit alpha type 5, putative
Δppm2 AG	PBANKA_021170	berg02:439343-442673	9.39681	3.41603	-1.45985	-3.08586	0.00125	0.00458808	yes	conserved Plasmodium protein, unknown function
Δppm2 AG	PBANKA_021180	berg02:443243-445709	4.82783	11.0442	1.19384	2.00871	0.00385	0.0119421	yes	conserved Plasmodium protein, unknown function
Δppm2 AG	PBANKA_021220	berg02:463878-479337	3.70175	6.80797	0.879019	1.88073	0.00425	0.0129949	yes	conserved Plasmodium protein, unknown function
Δppm2 AG	PBANKA_021240	berg02:483201-483912	117.372	62.5514	-0.907978	-2.17081	0.00465	0.0140124	yes	conserved Plasmodium protein, unknown function
Δppm2 AG	PBANKA_021250	berg02:484740-485247	57.6335	15.8122	-1.86587	-4.41645	0.0013	0.00474407	yes	conserved Plasmodium protein, unknown function		Yes
Δppm2 AG	PBANKA_021280	berg02:494883-497385	104.289	56.4724	-0.884964	-1.83263	0.0045	0.0136281	yes	conserved Plasmodium protein, unknown function
Δppm2 AG	PBANKA_021300	berg02:500637-503224	141.909	61.3154	-1.21065	-2.50829	0.0001	0.000512711	yes	RNA-binding protein, putative
Δppm2 AG	PBANKA_021340	berg02:516194-518666	29.6043	69.8674	1.23881	2.29565	0.00015	0.000733735	yes	60S ribosomal subunit export protein, putative		Yes
Δppm2 AG	PBANKA_021350	berg02:519919-520969	169.025	85.3063	-0.98651	-2.02879	0.0017	0.0059572	yes	BRIX protein, putative
Δppm2 AG	PBANKA_021370	berg02:525768-526914	627.713	92.1971	-2.76731	-6.58175	5e-05	0.000274793	yes	conserved Plasmodium protein, unknown function
Δppm2 AG	PBANKA_021380	berg02:527129-529628	124.548	35.6361	-1.80529	-3.78106	5e-05	0.000274793	yes	conserved Plasmodium protein, unknown function
Δppm2 AG	PBANKA_021400	berg02:533161-548458	36.1709	16.488	-1.13341	-1.63443	0.00165	0.00580921	yes	dynein heavy chain, putative		Yes
Δppm2 AG	PBANKA_021440	berg02:561655-565474	81.324	154.687	0.927604	1.48597	0.0077	0.0214191	yes	transcription factor with AP2 domain(s), putative (ApiAP2)
Δppm2 AG	PBANKA_021455	berg02:571233-572117	43.8542	97.1215	1.14708	2.49823	0.00105	0.00395371	yes	Plasmodium exported protein, unknown function, pseudogene
Δppm2 AG	PBANKA_021460	berg02:573957-577125	33.2329	105.97	1.67298	2.67459	5e-05	0.000274793	yes	Plasmodium exported protein, unknown function, fragment
Δppm2 AG	PBANKA_021470	berg02:580120-581676	323.062	757.632	1.22969	2.11938	0.00115	0.00427237	yes	Plasmodium exported protein, unknown function
Δppm2 AG	PBANKA_021580	berg02:625274-626191	12.5487	3.02838	-2.05092	-2.70874	0.0041	0.0126063	yes	Plasmodium exported protein, unknown function
Δppm2 AG	PBANKA_030020	berg03:5629-6810	0.619924	5.09264	3.03825	2.48944	0.01335	0.0340576	yes	BIR protein
Δppm2 AG	PBANKA_030050	berg03:16656-18128	1.56959	6.02537	1.94066	2.43489	0.00765	0.0213011	yes	BIR protein, pseudogene
Δppm2 AG	PBANKA_030070	berg03:25106-28734	113.329	49.03	-1.20878	-2.22759	0.00025	0.00114823	yes	conserved Plasmodium protein, unknown function
Δppm2 AG	PBANKA_030110	berg03:40546-41752	583.804	152.705	-1.93473	-3.80415	5e-05	0.000274793	yes	conserved Plasmodium protein, unknown function
Δppm2 AG	PBANKA_030120	berg03:42496-43144	35.8825	12.4506	-1.52706	-3.11011	0.00265	0.00869161	yes	ERCC1 nucleotide excision repair protein, putative
Δppm2 AG	PBANKA_030140	berg03:47281-48760	22.8413	98.543	2.10911	4.64268	5e-05	0.000274793	yes	conserved Plasmodium protein, unknown function
Δppm2 AG	PBANKA_030160	berg03:52094-54969	3324.31	597.747	-2.47545	-3.09274	5e-05	0.000274793	yes	conserved Plasmodium protein, unknown function
Δppm2 AG	PBANKA_030170	berg03:56268-57630	33.2302	10.7262	-1.63136	-3.23836	5e-05	0.000274793	yes	5'-3' exonuclease, putative		Yes
Δppm2 AG	PBANKA_030180	berg03:58312-60764	15.7821	49.3682	1.64529	3.38818	5e-05	0.000274793	yes	conserved Plasmodium protein, unknown function		Yes
Δppm2 AG	PBANKA_030200	berg03:69349-70790	334.541	173.819	-0.944595	-2.3188	0.0029	0.00937928	yes	conserved Plasmodium protein, unknown function
Δppm2 AG	PBANKA_030230	berg03:75368-76601	42.2186	16.0057	-1.39929	-2.96413	0.0003	0.00134523	yes	aspartate aminotransferase, putative		Yes
Δppm2 AG	PBANKA_030250	berg03:82116-83634	131.385	435.33	1.72831	2.87705	5e-05	0.000274793	yes	hexose transporter (HT)
Δppm2 AG	PBANKA_030260	berg03:85333-86485	88.4013	20.5765	-2.10307	-4.67067	5e-05	0.000274793	yes	3'-5' exonuclease, putative
Δppm2 AG	PBANKA_030280	berg03:89078-91015	60.6321	169.939	1.48686	2.97778	5e-05	0.000274793	yes	conserved Plasmodium protein, unknown function
Δppm2 AG	PBANKA_030290	berg03:91318-92374	164.29	416.221	1.3411	3.53209	0.0001	0.000512711	yes	conserved Plasmodium protein, unknown function
Δppm2 AG	PBANKA_030300	berg03:93300-95677	9.19793	31.3621	1.76964	3.09054	5e-05	0.000274793	yes	conserved Plasmodium protein, unknown function
Δppm2 AG	PBANKA_030330	berg03:102358-104218	26.611	60.1692	1.177	3.01662	0.00065	0.00262158	yes	conserved Plasmodium protein, unknown function
Δppm2 AG	PBANKA_030350	berg03:106989-107577	2261.49	271.611	-3.05766	-9.59019	5e-05	0.000274793	yes	conserved Plasmodium protein, unknown function
Δppm2 AG	PBANKA_030390	berg03:120956-122582	128.222	273.954	1.09529	1.88712	0.0024	0.00798231	yes	metabolite/drug transporter, putative
Δppm2 AG	PBANKA_030480	berg03:155775-158983	44.6822	123.614	1.46807	2.41919	0.0001	0.000512711	yes	serine repeat antigen 4 (SERA4)		Yes
Δppm2 AG	PBANKA_030490	berg03:160082-163798	92.6383	276.658	1.57842	2.1579	5e-05	0.000274793	yes	serine repeat antigen 3 (SERA3)		Yes
Δppm2 AG	PBANKA_030500	berg03:165143-168975	189.095	375.485	0.989644	1.29652	0.01485	0.0372523	yes	serine repeat antigen 2 (SERA2)
Δppm2 AG	PBANKA_030510	berg03:170516-175182	198.973	487.513	1.29287	1.46491	0.0035	0.0110096	yes	serine repeat antigen 1 (SERA1)
Δppm2 AG	PBANKA_030520	berg03:176955-183514	7.51919	17.2901	1.2013	2.20717	0.0004	0.00172384	yes	conserved Plasmodium protein, unknown function
Δppm2 AG	PBANKA_030580	berg03:199344-200796	175.548	71.4424	-1.29702	-3.27712	0.0001	0.000512711	yes	conserved Plasmodium protein, unknown function		Yes
Δppm2 AG	PBANKA_030590	berg03:201654-202311	136.842	14.3664	-3.25175	-7.44696	5e-05	0.000274793	yes	conserved Plasmodium protein, unknown function		Yes
Δppm2 AG	PBANKA_030600	berg03:203468-210332	28.8112	65.6343	1.18782	1.84333	0.00265	0.00869161	yes	6-cysteine protein (P230p)
Δppm2 AG	PBANKA_030610	berg03:211766-220037	16.889	50.7057	1.58606	2.4354	5e-05	0.000274793	yes	6-cysteine protein (P230)		Yes
Δppm2 AG	PBANKA_030640	berg03:227625-228459	44.9135	17.5327	-1.3571	-2.68015	0.00065	0.00262158	yes	2C-methyl-D-erythritol 2,4-cyclodiphosphate synthase, putative	Yes	Yes
Δppm2 AG	PBANKA_030660	berg03:231686-233138	149.055	28.9605	-2.36369	-4.69658	5e-05	0.000274793	yes	conserved Plasmodium protein, unknown function		Yes
Δppm2 AG	PBANKA_030680	berg03:241442-242934	181.054	342.977	0.921693	1.62286	0.00895	0.0243092	yes	ATP-dependent RNA helicase UAP56, putative (UAP56)
Δppm2 AG	PBANKA_030690	berg03:245730-245982	3360.56	1260.7	-1.41448	-8.61483	5e-05	0.000274793	yes	Sec61-gamma subunit of protein translocation complex, putative	Yes	Yes
Δppm2 AG	PBANKA_030710	berg03:248855-255412	62.02	131.486	1.0841	1.90288	0.0032	0.0101984	yes	conserved Plasmodium protein, unknown function
Δppm2 AG	PBANKA_030720	berg03:257685-259157	266.71	140.168	-0.928121	-2.11371	0.0051	0.0151495	yes	monocarboxylate transporter, putative
Δppm2 AG	PBANKA_030730	berg03:260100-260915	132.158	314.768	1.25203	4.5862	0.0004	0.00172384	yes	50S ribosomal protein L33, putative
Δppm2 AG	PBANKA_030760	berg03:269194-270139	323.705	36.8003	-3.13689	-6.92602	5e-05	0.000274793	yes	syntaxin, putative
Δppm2 AG	PBANKA_030780	berg03:274694-275543	905.712	417.046	-1.11885	-2.22901	0.00245	0.00812345	yes	conserved Plasmodium protein, unknown function
Δppm2 AG	PBANKA_030820	berg03:290321-292363	48.4789	16.9838	-1.5132	-2.86835	5e-05	0.000274793	yes	apicoplast beta-ketoacyl-acyl carrier protein synthase III precursor, putative
Δppm2 AG	PBANKA_030850	berg03:300618-302829	25.2992	44.06	0.800375	1.80956	0.0109	0.0287314	yes	protein kinase, putative (TKL1)
Δppm2 AG	PBANKA_030870	berg03:306038-307497	36.1983	6.17863	-2.55056	-5.20205	5e-05	0.000274793	yes	conserved Plasmodium protein, unknown function
Δppm2 AG	PBANKA_030890	berg03:311420-314316	11.5617	30.5839	1.40341	2.72372	0.0001	0.000512711	yes	conserved Plasmodium protein, unknown function
Δppm2 AG	PBANKA_030920	berg03:319615-324627	11.7784	34.376	1.54526	3.95731	5e-05	0.000274793	yes	conserved Plasmodium protein, unknown function, fragment
Δppm2 AG	PBANKA_030930	berg03:325726-330469	1.1616	2.75552	1.24621	2.08376	0.01605	0.0397403	yes	conserved Plasmodium protein, unknown function, fragment
Δppm2 AG	PBANKA_031000	berg03:353755-355312	161.381	287.773	0.834457	1.62577	0.00945	0.0254537	yes	heat shock 40 kDa protein, putative
Δppm2 AG	PBANKA_031010	berg03:356245-356733	244.369	84.9448	-1.52446	-4.79802	5e-05	0.000274793	yes	conserved Plasmodium protein, unknown function	Yes	Yes
Δppm2 AG	PBANKA_031030	berg03:357743-361347	321.708	70.778	-2.18438	-4.15975	5e-05	0.000274793	yes	protein kinase 7 (PK7)	Yes	Yes
Δppm2 AG	PBANKA_031050	berg03:361765-369429	15.9518	32.9158	1.04506	2.28748	0.0012	0.00442918	yes	conserved Plasmodium protein, unknown function
Δppm2 AG	PBANKA_031060	berg03:371206-371753	64.2426	130.885	1.02669	2.86555	0.00285	0.00924319	yes	conserved protein, unknown function
Δppm2 AG	PBANKA_031070	berg03:372863-374864	428.379	76.6036	-2.4834	-4.74655	5e-05	0.000274793	yes	conserved Plasmodium protein, unknown function
Δppm2 AG	PBANKA_031130	berg03:392627-393533	9.25922	2.48087	-1.90005	-2.65951	0.00545	0.0160222	yes	conserved Plasmodium protein, unknown function
Δppm2 AG	PBANKA_031140	berg03:395985-400938	116.625	30.3139	-1.94383	-3.25006	5e-05	0.000274793	yes	serine/threonine protein kinase, putative		Yes
Δppm2 AG	PBANKA_031150	berg03:402035-404070	226.643	132.892	-0.770167	-1.62777	0.01395	0.0353312	yes	conserved Plasmodium protein, unknown function
Δppm2 AG	PBANKA_031160	berg03:406374-410178	47.0456	96.1868	1.03178	2.1484	0.0016	0.00565776	yes	conserved Plasmodium protein, unknown function
Δppm2 AG	PBANKA_031180	berg03:414232-416494	117.622	331.069	1.49297	2.27243	0.0003	0.00134523	yes	long-chain acyl-CoA synthase, putative		Yes
Δppm2 AG	PBANKA_031200	berg03:421196-421934	1118.39	118.978	-3.23265	-6.75671	5e-05	0.000274793	yes	conserved Plasmodium protein, unknown function
Δppm2 AG	PBANKA_031250	berg03:436472-438920	63.0459	130.279	1.04713	1.82819	0.00305	0.00979117	yes	origin recognition complex subunit 5, putative (ORC5)
Δppm2 AG	PBANKA_031260	berg03:439984-441877	40.9565	22.1008	-0.889991	-1.91336	0.0211	0.0499617	yes	zinc finger protein, putative
Δppm2 AG	PBANKA_031270	berg03:443597-447995	736.772	202.667	-1.86211	-2.53536	0.00015	0.000733735	yes	DEAD/DEAH helicase, putative
Δppm2 AG	PBANKA_031350	berg03:477057-479676	5.87338	11.5475	0.975317	1.92838	0.011	0.0289482	yes	conserved Plasmodium protein, unknown function
Δppm2 AG	PBANKA_031360	berg03:481160-482552	32.041	101.013	1.65654	3.33041	5e-05	0.000274793	yes	conserved Plasmodium protein, unknown function
Δppm2 AG	PBANKA_031410	berg03:496662-497216	406.884	214.55	-0.923305	-2.65443	0.00405	0.0124721	yes	conserved Plasmodium protein, unknown function
Δppm2 AG	PBANKA_031430	berg03:502025-507069	8.20195	15.4636	0.914833	2.04532	0.00635	0.0182181	yes	conserved Plasmodium protein, unknown function
Δppm2 AG	PBANKA_031480	berg03:517539-518867	1234.2	99.8406	-3.62781	-7.02808	5e-05	0.000274793	yes	conserved Plasmodium protein, unknown function
Δppm2 AG	PBANKA_031490	berg03:519198-521493	40.0704	24.2689	-0.723428	-1.4809	0.02025	0.0482836	yes	conserved Plasmodium protein, unknown function
Δppm2 AG	PBANKA_031500	berg03:523210-524725	5.76635	17.6329	1.61254	2.49047	0.0015	0.00535593	yes	apicoplast RNA methyltransferase precursor, putative	Yes	Yes
Δppm2 AG	PBANKA_031510	berg03:525278-526778	43.1467	78.1439	0.856882	1.79969	0.00575	0.0167589	yes	DEAD/DEAH helicase, putative
Δppm2 AG	PBANKA_031570	berg03:544551-544953	16.6726	3.77003	-2.14483	-3.7314	0.01875	0.0452847	yes	conserved Plasmodium protein, unknown function
Δppm2 AG	PBANKA_031580	berg03:546419-546732	30417.7	5475.38	-2.47388	-17.3174	5e-05	0.000274793	yes	ribosome associated membrane protein RAMP4, putative
Δppm2 AG	PBANKA_031590	berg03:547486-548534	53.361	131.864	1.30519	3.09655	5e-05	0.000274793	yes	pseudouridine synthetase, putative		Yes
Δppm2 AG	PBANKA_031600	berg03:549572-552158	110.578	320.273	1.53424	2.50324	0.00015	0.000733735	yes	replication factor C subunit 1, putative
Δppm2 AG	PBANKA_040030	berg04:13472-14393	18.1616	91.0006	2.32499	4.7437	5e-05	0.000274793	yes	Plasmodium exported protein, unknown function
Δppm2 AG	PBANKA_040070	berg04:30214-31708	2.87161	8.9142	1.63425	2.13754	0.01135	0.0297265	yes	Pb-fam-1 protein, pseudogene
Δppm2 AG	PBANKA_040080	berg04:33397-34703	12.3586	52.6303	2.09038	3.82837	5e-05	0.000274793	yes	Pb-fam-1 protein, pseudogene
Δppm2 AG	PBANKA_040090	berg04:37236-38355	34.6544	5.09066	-2.76711	-5.31654	5e-05	0.000274793	yes	conserved Plasmodium protein, unknown function	Yes	Yes
Δppm2 AG	PBANKA_040140	berg04:59206-60631	91.6953	183.015	0.99704	1.98201	0.00275	0.00896873	yes	conserved Plasmodium protein, unknown function
Δppm2 AG	PBANKA_040160	berg04:70864-73198	42.8377	81.9563	0.935972	1.82484	0.00215	0.00726745	yes	N-ethylmaleimide-sensitive fusion protein, putative		Yes
Δppm2 AG	PBANKA_040210	berg04:93015-98490	20.9051	79.02	1.91836	3.84307	5e-05	0.000274793	yes	spindle pole body protein, putative
Δppm2 AG	PBANKA_040240	berg04:102535-104257	102.737	24.1244	-2.09039	-4.71824	5e-05	0.000274793	yes	IBR domain protein, putative	Yes	Yes
Δppm2 AG	PBANKA_040250	berg04:104383-105207	3061.39	980.533	-1.64255	-3.59548	0.0002	0.000945207	yes	conserved Plasmodium protein, unknown function
Δppm2 AG	PBANKA_040270	berg04:111186-112725	4862.1	1363.31	-1.83447	-2.13633	0.00235	0.00784241	yes	membrane skeletal protein, putative		Yes
Δppm2 AG	PBANKA_040280	berg04:114382-115972	56.9777	113.057	0.988575	1.82025	0.00615	0.0177356	yes	EH (Eps15 homology) protein, putative
Δppm2 AG	PBANKA_040310	berg04:124762-125498	255.593	96.347	-1.40753	-3.71305	5e-05	0.000274793	yes	1-cys-glutaredoxin-like protein-1, putative (GLP1)		Yes
Δppm2 AG	PBANKA_040330	berg04:130215-134322	10.657	3.54984	-1.58598	-3.06007	0.00015	0.000733735	yes	conserved Plasmodium protein, unknown function
Δppm2 AG	PBANKA_040340	berg04:134778-135297	34.7554	15.8903	-1.12909	-2.31308	0.02085	0.0494762	yes	conserved Plasmodium protein, unknown function
Δppm2 AG	PBANKA_040350	berg04:136606-137900	6.21902	13.0069	1.06452	1.69152	0.02035	0.0484802	yes	elongation factor (EF-TS), putative (EF-Ts)
Δppm2 AG	PBANKA_040360	berg04:138766-149357	37.7441	75.2585	0.995605	1.75809	0.0064	0.0183339	yes	conserved Plasmodium protein, unknown function
Δppm2 AG	PBANKA_040380	berg04:155743-158156	54.9077	108.782	0.986358	2.25519	0.002	0.00683261	yes	conserved Plasmodium protein, unknown function		Yes
Δppm2 AG	PBANKA_040400	berg04:161168-171100	10.0495	18.1697	0.854419	2.11833	0.00675	0.019175	yes	conserved Plasmodium protein, unknown function
Δppm2 AG	PBANKA_040410	berg04:173174-174797	115.119	279.215	1.27825	2.28003	0.00025	0.00114823	yes	AP endonuclease (DNA-(apurinic or apyrimidinic site) lyase), putative
Δppm2 AG	PBANKA_040430	berg04:178640-181355	78.1414	174.823	1.16173	1.92765	0.00185	0.00640144	yes	P-loop containing nucleoside triphospahte hydrolase, putative
Δppm2 AG	PBANKA_040470	berg04:190007-190908	2186.14	905.502	-1.2716	-5.051	0.0003	0.00134523	yes	glutaredoxin 1, putative (GRX1)		Yes
Δppm2 AG	PBANKA_040510	berg04:198668-199350	492.911	259.65	-0.924761	-3.60317	0.0032	0.0101984	yes	conserved Plasmodium protein, unknown function
Δppm2 AG	PBANKA_040520	berg04:200298-202076	109.688	216.774	0.982786	1.76638	0.00485	0.0145156	yes	T-complex protein beta subunit, putative
Δppm2 AG	PBANKA_040570	berg04:214544-215561	132.383	63.5783	-1.05811	-2.62862	0.0006	0.00244535	yes	ATP-dependent Clp protease proteolytic subunit, putative (ClpP)		Yes
Δppm2 AG	PBANKA_040580	berg04:216070-217823	143.18	62.3944	-1.19834	-2.98612	0.00035	0.00153764	yes	conserved Plasmodium protein, unknown function
Δppm2 AG	PBANKA_040590	berg04:218776-220690	22.8956	7.42996	-1.62364	-3.32667	0.0001	0.000512711	yes	conserved Plasmodium protein, unknown function
Δppm2 AG	PBANKA_040600	berg04:220950-226263	131.891	263.895	1.00062	1.32163	0.01465	0.0368277	yes	conserved Plasmodium protein, unknown function
Δppm2 AG	PBANKA_040610	berg04:228214-230065	13.4459	32.3071	1.26469	2.47793	0.0003	0.00134523	yes	conserved Plasmodium protein, unknown function
Δppm2 AG	PBANKA_040620	berg04:230443-241686	9.44701	25.1855	1.41466	2.47405	0.0001	0.000512711	yes	conserved Plasmodium protein, unknown function
Δppm2 AG	PBANKA_040630	berg04:243413-244847	49.7486	132.188	1.40986	2.81649	5e-05	0.000274793	yes	DNA polymerase epsilon subunit b, putative		Yes
Δppm2 AG	PBANKA_040650	berg04:251592-253356	76.9241	162.097	1.07535	2.06337	0.00175	0.00610695	yes	TCP-1/cpn60 chaperonin, putative		Yes
Δppm2 AG	PBANKA_040670	berg04:258927-259599	95.3309	207.817	1.1243	3.43545	0.0005	0.00208862	yes	activator of Hsp90 ATPase, putative	Yes	Yes
Δppm2 AG	PBANKA_040680	berg04:260779-262279	38.6392	67.8413	0.8121	1.67839	0.0092	0.0248878	yes	pre-mRNA-processing factor 19, putative (PRPF19)
Δppm2 AG	PBANKA_040690	berg04:264129-265626	102.465	20.2585	-2.33853	-4.76468	5e-05	0.000274793	yes	conserved Plasmodium protein, unknown function
Δppm2 AG	PBANKA_040700	berg04:266473-266961	269.28	120.424	-1.16099	-4.54084	0.0022	0.00740944	yes	conserved Plasmodium protein, unknown function
Δppm2 AG	PBANKA_040710	berg04:267615-271425	37.1032	62.3698	0.749304	1.32693	0.01985	0.0475073	yes	splicing factor 3B subunit 1, putative (SF3B1)
Δppm2 AG	PBANKA_040720	berg04:273028-275118	200.142	42.4873	-2.23592	-4.93592	5e-05	0.000274793	yes	dual-specificity protein phosphatase, putative (YVH1)
Δppm2 AG	PBANKA_040730	berg04:275397-276436	532.77	150.747	-1.82138	-4.87157	5e-05	0.000274793	yes	conserved Plasmodium protein, unknown function
Δppm2 AG	PBANKA_040740	berg04:277116-282517	56.4821	113.432	1.00596	1.57235	0.00815	0.0224723	yes	serine/threonine protein kinase, putative (ARK2)
Δppm2 AG	PBANKA_040750	berg04:285155-287228	21.2899	51.7939	1.28261	2.68063	0.0001	0.000512711	yes	N2227-like protein, putative		Yes
Δppm2 AG	PBANKA_040810	berg04:305170-306044	293.286	88.4905	-1.72871	-4.25102	5e-05	0.000274793	yes	conserved Plasmodium protein, unknown function		Yes
Δppm2 AG	PBANKA_040820	berg04:307830-309962	166.548	53.8243	-1.62961	-2.93193	5e-05	0.000274793	yes	calcium dependent protein kinase 3 (CDPK3)		Yes
Δppm2 AG	PBANKA_040920	berg04:344084-347637	7.04532	13.2791	0.914426	1.72331	0.0092	0.0248878	yes	valine -- tRNA ligase, putative
Δppm2 AG	PBANKA_040950	berg04:365891-366137	271.594	75.3947	-1.84892	-9.13745	0.00095	0.00362702	yes	conserved Plasmodium protein, unknown function
Δppm2 AG	PBANKA_040960	berg04:368164-370749	29.1272	15.5964	-0.901157	-1.89869	0.00635	0.0182181	yes	conserved Plasmodium protein, unknown function
Δppm2 AG	PBANKA_040970	berg04:371355-374427	1109.88	330.444	-1.74793	-2.51807	5e-05	0.000274793	yes	plasmepsin VI		Yes
Δppm2 AG	PBANKA_040990	berg04:378052-380023	16.7046	6.84015	-1.28815	-2.67839	0.0017	0.0059572	yes	conserved Plasmodium protein, unknown function
Δppm2 AG	PBANKA_041000	berg04:380705-381599	248.107	108.209	-1.19714	-3.27807	0.00075	0.00296317	yes	conserved Plasmodium protein, unknown function
Δppm2 AG	PBANKA_041040	berg04:390714-392973	161.197	299.03	0.891462	1.61812	0.0162	0.0400531	yes	glycogen synthase kinase 3 (GSK3)
Δppm2 AG	PBANKA_041050	berg04:395800-397969	43.6364	125.376	1.52266	3.05121	5e-05	0.000274793	yes	transporter, putative
Δppm2 AG	PBANKA_041080	berg04:405413-407955	11.4395	21.1495	0.886604	1.63849	0.0091	0.0246527	yes	SEL-1 like protein
Δppm2 AG	PBANKA_041120	berg04:413355-415716	12.8734	23.0816	0.842351	1.61948	0.01095	0.028839	yes	GTP-binding protein, putative
Δppm2 AG	PBANKA_041130	berg04:415991-418648	150.908	462.111	1.61457	2.33909	0.0002	0.000945207	yes	conserved Plasmodium protein, unknown function
Δppm2 AG	PBANKA_041195	berg04:435886-439813	11.8194	21.7784	0.881734	2.15872	0.005	0.0148976	yes	conserved Plasmodium protein, unknown function
Δppm2 AG	PBANKA_041210	berg04:442298-443225	162.582	418.716	1.36481	2.6209	5e-05	0.000274793	yes	serine/threonine protein phosphatase, putative
Δppm2 AG	PBANKA_041220	berg04:446257-447139	51.977	118.235	1.18571	2.8147	0.00025	0.00114823	yes	conserved Plasmodium protein, unknown function
Δppm2 AG	PBANKA_041270	berg04:468388-469085	49.73	10.125	-2.29619	-4.45726	5e-05	0.000274793	yes	zinc finger protein, putative
Δppm2 AG	PBANKA_041290	berg04:474093-479811	99.6866	24.443	-2.02798	-2.80994	5e-05	0.000274793	yes	circumsporozoite- and TRAP-related protein (CTRP)
Δppm2 AG	PBANKA_041300	berg04:480893-487655	14.9239	33.8354	1.18091	2.50896	0.0003	0.00134523	yes	conserved Plasmodium protein, unknown function
Δppm2 AG	PBANKA_041340	berg04:494301-495701	122.954	215.321	0.808369	1.42899	0.0181	0.043958	yes	conserved Plasmodium protein, unknown function
Δppm2 AG	PBANKA_041350	berg04:496821-500012	274.644	72.1316	-1.92886	-3.92858	5e-05	0.000274793	yes	conserved Plasmodium protein, unknown function
Δppm2 AG	PBANKA_041360	berg04:500243-501041	19.8226	38.4801	0.956964	1.84214	0.0189	0.0455884	yes	zinc finger protein, putative
Δppm2 AG	PBANKA_041380	berg04:503532-504453	23.2145	6.27152	-1.88814	-3.28139	0.00065	0.00262158	yes	conserved Plasmodium protein, unknown function
Δppm2 AG	PBANKA_041420	berg04:517993-520597	10.263	20.8797	1.02465	1.89045	0.00285	0.00924319	yes	conserved Plasmodium protein, unknown function
Δppm2 AG	PBANKA_041440	berg04:524474-525760	121.75	249.17	1.0332	2.26174	0.00135	0.00489945	yes	formate-nitrite transporter, putative
Δppm2 AG	PBANKA_041450	berg04:528818-529696	114.528	244.961	1.09685	2.72253	0.0007	0.00279327	yes	HVA22/TB2/DP1 family protein, putative
Δppm2 AG	PBANKA_041460	berg04:532090-532600	927.377	1961.84	1.08098	3.65024	0.0009	0.00346034	yes	40S ribosomal protein S15A, putative
Δppm2 AG	PBANKA_041480	berg04:539581-540646	100.45	50.3395	-0.996716	-2.12671	0.00165	0.00580921	yes	arginase		Yes
Δppm2 AG	PBANKA_041490	berg04:542288-544430	71.3195	23.3081	-1.61346	-3.34247	5e-05	0.000274793	yes	dynein light intermediate chain 2, putative
Δppm2 AG	PBANKA_041500	berg04:544891-546265	54.7565	121.919	1.15482	2.29798	0.0007	0.00279327	yes	Maf-like protein, putative
Δppm2 AG	PBANKA_041530	berg04:552139-556822	15.7311	6.43142	-1.29041	-2.71005	5e-05	0.000274793	yes	RNB-like protein, putative		Yes
Δppm2 AG	PBANKA_041540	berg04:557281-561672	10.3633	17.9436	0.791987	1.6135	0.01375	0.0349005	yes	conserved Plasmodium protein, unknown function, pseudogene
Δppm2 AG	PBANKA_041560	berg04:568611-571782	16.8626	35.8129	1.08665	2.64175	0.00065	0.00262158	yes	conserved Plasmodium protein, unknown function
Δppm2 AG	PBANKA_041580	berg04:576819-580328	9.85632	35.302	1.84063	3.74852	5e-05	0.000274793	yes	conserved Plasmodium protein, unknown function
Δppm2 AG	PBANKA_041600	berg04:585977-589539	153.141	568.547	1.89242	2.71689	5e-05	0.000274793	yes	RhopH3, putative	Yes	Yes
Δppm2 AG	PBANKA_041610	berg04:590939-608444	29.336	106.393	1.85866	2.6005	5e-05	0.000274793	yes	dynein heavy chain, putative		Yes
Δppm2 AG	PBANKA_041640	berg04:623850-624663	55.696	29.6995	-0.907133	-1.99584	0.0095	0.0255649	yes	conserved Plasmodium protein, unknown function
Δppm2 AG	PBANKA_041660	berg04:632943-634689	234.558	542.408	1.20943	2.05569	0.0022	0.00740944	yes	replication protein A1, small fragment
Δppm2 AG	PBANKA_041670	berg04:637306-637983	110.893	271.957	1.29421	3.71335	0.00015	0.000733735	yes	bacterial histone-like protein, putative (HU)
Δppm2 AG	PBANKA_041680	berg04:638730-643043	22.8309	48.3289	1.0819	1.97365	0.0007	0.00279327	yes	ubiquitin specific protease, putative	Yes	Yes
Δppm2 AG	PBANKA_041700	berg04:647075-647633	137.073	72.8543	-0.91186	-2.54617	0.0073	0.0204858	yes	signal peptidase complex subunit 3, putative (SPC3)
Δppm2 AG	PBANKA_041710	berg04:648352-656625	12.9482	6.31676	-1.0355	-2.10643	0.0009	0.00346034	yes	conserved protein, unknown function
Δppm2 AG	PBANKA_041720	berg04:657084-658044	6760.56	1655.35	-2.03001	-2.98821	0.0001	0.000512711	yes	conserved Plasmodium protein, unknown function
Δppm2 AG	PBANKA_041740	berg04:665929-666964	439.168	214.073	-1.03667	-2.15899	0.00145	0.00520376	yes	GTPase activating protein, putative		Yes
Δppm2 AG	PBANKA_041760	berg04:669962-674694	273.923	74.8553	-1.87159	-2.8136	5e-05	0.000274793	yes	LCCL domain-containing protein (CCp4)
Δppm2 AG	PBANKA_041790	berg04:685645-689359	20.3746	36.1868	0.828696	1.4582	0.01065	0.0281723	yes	conserved Plasmodium protein, unknown function
Δppm2 AG	PBANKA_050020	berg05:5174-6286	39.0717	76.4038	0.967519	2.26186	0.0047	0.014136	yes	BIR protein
Δppm2 AG	PBANKA_050030	berg05:11319-12096	41.8166	13.2508	-1.658	-2.963	5e-05	0.000274793	yes	conserved rodent malaria protein, unknown function
Δppm2 AG	PBANKA_050040	berg05:16146-18682	0.854357	6.84562	3.00227	3.02315	5e-05	0.000274793	yes	BIR protein, fragment
Δppm2 AG	PBANKA_050060	berg05:23915-24829	16.9288	47.6751	1.49376	2.80148	0.00055	0.0022669	yes	Plasmodium exported protein, unknown function
Δppm2 AG	PBANKA_050070	berg05:25941-27466	90.905	302.684	1.73538	3.7903	5e-05	0.000274793	yes	Pb-fam-1 protein
Δppm2 AG	PBANKA_050110	berg05:52092-52557	337.136	718.456	1.09157	3.13548	0.00145	0.00520376	yes	early transcripted membrane protein (SEP3)
Δppm2 AG	PBANKA_050120	berg05:54681-55344	83.4634	155.311	0.895943	1.86104	0.0075	0.0209558	yes	up-regulated in infective sporozoites (UIS4)
Δppm2 AG	PBANKA_050130	berg05:58520-61814	62.7337	187.4	1.57881	2.40584	5e-05	0.000274793	yes	DNA polymerase delta catalytic subunit, putative
Δppm2 AG	PBANKA_050170	berg05:70791-72491	311.874	155.626	-1.00288	-2.27331	0.00145	0.00520376	yes	phosphomannomutase, putative		Yes
Δppm2 AG	PBANKA_050190	berg05:77477-79091	15.9437	28.3329	0.829491	1.54017	0.01495	0.0374629	yes	conserved Plasmodium protein, unknown function
Δppm2 AG	PBANKA_050200	berg05:80455-82030	791.652	148.467	-2.41472	-4.07713	5e-05	0.000274793	yes	conserved Plasmodium protein, unknown function
Δppm2 AG	PBANKA_050230	berg05:89519-91016	9.65668	24.8247	1.36218	2.36522	0.0007	0.00279327	yes	tRNA pseudouridine synthase, putative
Δppm2 AG	PBANKA_050240	berg05:91510-92269	10.164	25.7177	1.33929	2.63718	0.0072	0.0202522	yes	conserved Plasmodium protein, unknown function
Δppm2 AG	PBANKA_050250	berg05:92819-99224	299.556	63.0606	-2.24801	-3.82057	5e-05	0.000274793	yes	serine/threonine protein phosphatase, putative
Δppm2 AG	PBANKA_050265	berg05:104728-105667	2144.62	262.976	-3.02772	-6.65816	5e-05	0.000274793	yes	conserved Plasmodium protein, unknown function
Δppm2 AG	PBANKA_050290	berg05:115117-116758	25.9671	55.5985	1.09836	2.6173	0.00125	0.00458808	yes	conserved Plasmodium protein, unknown function
Δppm2 AG	PBANKA_050310	berg05:120262-122167	34.2982	11.6475	-1.55811	-3.80627	5e-05	0.000274793	yes	conserved Plasmodium protein, unknown function
Δppm2 AG	PBANKA_050330	berg05:131832-136239	497.337	115.578	-2.10536	-3.23592	5e-05	0.000274793	yes	conserved Plasmodium protein, unknown function
Δppm2 AG	PBANKA_050350	berg05:139067-143685	263.189	94.4027	-1.4792	-2.58521	5e-05	0.000274793	yes	conserved Plasmodium protein, unknown function	Yes	Yes
Δppm2 AG	PBANKA_050380	berg05:161024-163625	125.199	47.0208	-1.41286	-2.64917	0.0001	0.000512711	yes	conserved Plasmodium protein, unknown function
Δppm2 AG	PBANKA_050430	berg05:176914-177606	1237.43	2169.85	0.810249	3.70069	0.01685	0.0414052	yes	flagellar outer arm dynein-associated protein, putative
Δppm2 AG	PBANKA_050440	berg05:178585-181384	1521.49	459.226	-1.72821	-2.30971	0.00035	0.00153764	yes	conserved Plasmodium protein, unknown function
Δppm2 AG	PBANKA_050450	berg05:182878-184858	70.6343	33.6364	-1.07035	-2.19344	0.0005	0.00208862	yes	cytoplasmic dynein intermediate chain, putative
Δppm2 AG	PBANKA_050460	berg05:185104-186681	9.39974	24.3375	1.37249	2.40613	0.0004	0.00172384	yes	S-adenosyl-L-methionine-dependent methyltransferase, putative		Yes
Δppm2 AG	PBANKA_050470	berg05:187249-188548	6.68194	14.6894	1.13643	1.89374	0.0163	0.0402613	yes	conserved Plasmodium protein, unknown function
Δppm2 AG	PBANKA_050480	berg05:188974-193842	14.2796	48.7965	1.77283	4.28177	5e-05	0.000274793	yes	conserved Plasmodium protein, unknown function		Yes
Δppm2 AG	PBANKA_050490	berg05:194996-198662	11.4261	22.8687	1.00105	2.05557	0.0017	0.0059572	yes	conserved Plasmodium protein, unknown function		Yes
Δppm2 AG	PBANKA_050500	berg05:199315-202231	15.5266	7.53359	-1.04333	-1.54435	0.0048	0.0143888	yes	dihydrolipoamide acyltransferase, putative
Δppm2 AG	PBANKA_050520	berg05:206865-208444	350.764	108.24	-1.69627	-2.91716	5e-05	0.000274793	yes	conserved Plasmodium protein, unknown function		Yes
Δppm2 AG	PBANKA_050540	berg05:215401-217162	121.65	209.531	0.784424	1.75081	0.01605	0.0397403	yes	conserved Plasmodium protein, unknown function
Δppm2 AG	PBANKA_050570	berg05:224810-226640	129.061	55.9034	-1.20704	-2.8852	0.00015	0.000733735	yes	RNA helicase, putative		Yes
Δppm2 AG	PBANKA_050580	berg05:227369-228158	684.139	373.952	-0.871436	-1.81289	0.0086	0.0235147	yes	deoxyribose-phosphate aldolase, putative
Δppm2 AG	PBANKA_050620	berg05:267184-271254	13.5577	45.5278	1.74764	3.20811	5e-05	0.000274793	yes	conserved Plasmodium protein, unknown function (UIS12)
Δppm2 AG	PBANKA_050630	berg05:272149-273072	251.183	109.625	-1.19617	-2.8927	0.0007	0.00279327	yes	conserved Plasmodium protein, unknown function
Δppm2 AG	PBANKA_050730	berg05:307085-323015	24.4143	72.1792	1.56386	2.3504	0.0003	0.00134523	yes	dynein heavy chain, putative		Yes
Δppm2 AG	PBANKA_050780	berg05:330335-332990	169.32	464.658	1.45641	2.78441	0.0001	0.000512711	yes	conserved Plasmodium protein, unknown function
Δppm2 AG	PBANKA_050790	berg05:333950-336047	37.6307	139.616	1.89148	3.26823	5e-05	0.000274793	yes	conserved Plasmodium protein, unknown function
Δppm2 AG	PBANKA_050830	berg05:356693-359789	76.0221	25.4493	-1.57879	-2.69869	5e-05	0.000274793	yes	conserved Plasmodium protein, unknown function		Yes
Δppm2 AG	PBANKA_050850	berg05:362099-362495	174.501	63.4866	-1.45871	-4.43625	0.00055	0.0022669	yes	conserved Plasmodium protein, unknown function
Δppm2 AG	PBANKA_050880	berg05:366182-368127	38.6141	8.7356	-2.14415	-3.94892	5e-05	0.000274793	yes	conserved Plasmodium protein, unknown function		Yes
Δppm2 AG	PBANKA_050890	berg05:368792-370247	39.3874	19.5324	-1.01186	-2.07917	0.00305	0.00979117	yes	conserved Plasmodium protein, unknown function
Δppm2 AG	PBANKA_050900	berg05:371598-374574	70.4255	166.5	1.24135	2.16787	0.0006	0.00244535	yes	conserved Plasmodium protein, unknown function
Δppm2 AG	PBANKA_050910	berg05:375241-378634	16.092	8.56494	-0.909829	-1.9351	0.0091	0.0246527	yes	conserved Plasmodium protein, unknown function
Δppm2 AG	PBANKA_050950	berg05:389961-392583	108.034	36.4207	-1.56865	-3.28624	5e-05	0.000274793	yes	conserved Plasmodium protein, unknown function	Yes	Yes
Δppm2 AG	PBANKA_050970	berg05:399149-414560	9.44605	27.7233	1.55331	3.45411	5e-05	0.000274793	yes	conserved Plasmodium protein, unknown function		Yes
Δppm2 AG	PBANKA_051000	berg05:417301-417802	2933.72	916.055	-1.67923	-12.2421	0.0001	0.000512711	yes	conserved Plasmodium protein, unknown function
Δppm2 AG	PBANKA_051030	berg05:427848-428971	897.999	103.116	-3.12245	-7.58987	5e-05	0.000274793	yes	conserved Plasmodium protein, unknown function
Δppm2 AG	PBANKA_051040	berg05:429321-430890	143.146	24.2113	-2.56373	-5.40379	5e-05	0.000274793	yes	conserved Plasmodium protein, unknown function	Yes	Yes
Δppm2 AG	PBANKA_051050	berg05:431639-434369	13.3351	4.72047	-1.49822	-2.62043	0.00025	0.00114823	yes	conserved Plasmodium protein, unknown function		Yes
Δppm2 AG	PBANKA_051060	berg05:435098-436724	42.9655	118.801	1.4673	2.97492	5e-05	0.000274793	yes	conserved Plasmodium protein, unknown function
Δppm2 AG	PBANKA_051130	berg05:460133-461735	51.7154	28.6789	-0.850603	-1.84081	0.0064	0.0183339	yes	mitochondrial ribosomal protein S22 precursor, putative
Δppm2 AG	PBANKA_051170	berg05:468216-470387	1147.07	270.854	-2.08237	-3.75284	5e-05	0.000274793	yes	topoisomerase, putative
Δppm2 AG	PBANKA_051180	berg05:470885-472042	277.087	539.686	0.961779	2.45589	0.0038	0.0118062	yes	centrin-3, putative
Δppm2 AG	PBANKA_051190	berg05:473497-474658	311.731	547.6	0.81282	1.46276	0.02075	0.049277	yes	60S ribosomal protein L3, putative
Δppm2 AG	PBANKA_051200	berg05:476662-478926	1664.94	399.692	-2.05851	-3.80789	5e-05	0.000274793	yes	DHHC-type zinc finger protein, putative
Δppm2 AG	PBANKA_051220	berg05:483629-485648	47.609	12.5138	-1.92772	-4.37083	5e-05	0.000274793	yes	protoporphyrinogen oxidase		Yes
Δppm2 AG	PBANKA_051230	berg05:486244-487063	52.4246	19.6161	-1.41821	-3.07752	0.00025	0.00114823	yes	zinc finger, C3HC4 type, putative
Δppm2 AG	PBANKA_051240	berg05:488080-489238	114.579	50.7925	-1.17366	-2.56625	0.0006	0.00244535	yes	nucleolar preribosomal assembly protein, putative
Δppm2 AG	PBANKA_051250	berg05:490370-491567	249.376	72.9157	-1.77402	-3.84119	5e-05	0.000274793	yes	nucleolar preribosomal assembly protein, putative		Yes
Δppm2 AG	PBANKA_051300	berg05:503628-504853	139.682	55.003	-1.34456	-2.83792	0.00015	0.000733735	yes	conserved Plasmodium protein, unknown function
Δppm2 AG	PBANKA_051340	berg05:519370-520930	23.9717	44.6354	0.896855	1.99705	0.0065	0.0185736	yes	conserved Plasmodium protein, unknown function
Δppm2 AG	PBANKA_051400	berg05:538531-539336	379.628	208.095	-0.867341	-2.54647	0.00745	0.0208394	yes	transcription factor, putative
Δppm2 AG	PBANKA_051410	berg05:539822-543886	45.5855	83.3627	0.870829	1.48615	0.00745	0.0208394	yes	pre-mRNA-splicing factor ATP-dependent RNA helicase PRP22, putative (PRP22)
Δppm2 AG	PBANKA_051420	berg05:544926-546186	127.35	75.2096	-0.759805	-1.51092	0.0162	0.0400531	yes	conserved Plasmodium protein, unknown function
Δppm2 AG	PBANKA_051430	berg05:547522-550366	439.919	204.947	-1.10199	-2.02259	0.00395	0.0122086	yes	conserved Plasmodium protein, unknown function
Δppm2 AG	PBANKA_051480	berg05:563660-564380	258.905	48.9026	-2.40444	-5.42074	5e-05	0.000274793	yes	calmodulin, putative
Δppm2 AG	PBANKA_051490	berg05:565180-565822	106536	26463.2	-2.00928	-3.27328	0.00085	0.00329525	yes	28 kDa ookinete surface protein (P28)
Δppm2 AG	PBANKA_051500	berg05:567247-567901	90046.3	20572.2	-2.12997	-3.18227	0.00055	0.0022669	yes	25 kDa ookinete surface antigen precursor (P25)
Δppm2 AG	PBANKA_051510	berg05:569119-569793	29.4146	6.70763	-2.13266	-3.85634	0.0009	0.00346034	yes	conserved Plasmodium protein, unknown function
Δppm2 AG	PBANKA_051530	berg05:573576-575652	218.465	64.5556	-1.75879	-3.08486	5e-05	0.000274793	yes	conserved Plasmodium protein, unknown function		Yes
Δppm2 AG	PBANKA_051535	berg05:577065-578938	27.0074	7.6501	-1.8198	-2.97853	0.0001	0.000512711	yes	OTU-like cysteine protease, putative		Yes
Δppm2 AG	PBANKA_051540	berg05:582983-584954	246.032	78.8562	-1.64155	-2.63843	0.0001	0.000512711	yes	conserved Plasmodium protein, unknown function
Δppm2 AG	PBANKA_051570	berg05:590134-592591	15.9489	8.33603	-0.936024	-1.68517	0.01425	0.0359625	yes	conserved Plasmodium protein, unknown function
Δppm2 AG	PBANKA_051580	berg05:593139-595372	16.4301	30.8632	0.909547	1.88311	0.0056	0.0163912	yes	mitochondrial preribosomal assembly protein rimM precursor, putative
Δppm2 AG	PBANKA_051600	berg05:602225-603174	2152.64	288.864	-2.89764	-8.3114	5e-05	0.000274793	yes	conserved Plasmodium protein, unknown function
Δppm2 AG	PBANKA_051610	berg05:604123-606400	19.4719	8.10665	-1.26421	-2.53284	0.00125	0.00458808	yes	conserved Plasmodium protein, unknown function		Yes
Δppm2 AG	PBANKA_051630	berg05:609737-610792	124.464	233.205	0.905873	2.09887	0.00365	0.011409	yes	DER1-like protein, putative
Δppm2 AG	PBANKA_051640	berg05:612807-613851	28.6887	5.82141	-2.30104	-4.50259	5e-05	0.000274793	yes	conserved Plasmodium protein, unknown function		Yes
Δppm2 AG	PBANKA_051650	berg05:614335-615691	104.729	208.006	0.989967	1.9267	0.00185	0.00640144	yes	conserved Plasmodium protein, unknown function
Δppm2 AG	PBANKA_051660	berg05:616652-618094	67.9015	113.724	0.744026	1.73128	0.01975	0.0473081	yes	leucine-rich repeat protein (LRR1)
Δppm2 AG	PBANKA_051690	berg05:627101-631313	74.6843	136.3	0.867909	1.34822	0.0207	0.049185	yes	S-adenosylmethionine decarboxylase, putative
Δppm2 AG	PBANKA_051700	berg05:634390-635332	690.949	1322.86	0.937011	1.51849	0.0203	0.0483841	yes	early transcribed membrane protein (ETRAMP)
Δppm2 AG	PBANKA_051710	berg05:636704-637374	68.8646	151.739	1.13976	3.38547	0.00525	0.0155263	yes	conserved Plasmodium protein, unknown function
Δppm2 AG	PBANKA_051720	berg05:638141-639032	55.8556	120.008	1.10335	2.61157	0.0006	0.00244535	yes	haloacid dehalogenase-like hydrolase, putative		Yes
Δppm2 AG	PBANKA_051760	berg05:649658-652038	3211.58	564.016	-2.50947	-3.2623	5e-05	0.000274793	yes	plasmepsin VII, putative
Δppm2 AG	PBANKA_051790	berg05:659856-660922	131.897	55.3122	-1.25374	-3.52762	0.0013	0.00474407	yes	conserved Plasmodium protein, unknown function
Δppm2 AG	PBANKA_051800	berg05:661464-662097	187.37	97.4576	-0.943044	-2.46661	0.003	0.00965172	yes	apicoplast ribosomal protein L27 precursor, putative
Δppm2 AG	PBANKA_051810	berg05:663346-665143	25.124	4.12674	-2.60599	-4.15553	5e-05	0.000274793	yes	conserved Plasmodium protein, unknown function
Δppm2 AG	PBANKA_051850	berg05:677488-678025	2017.65	624.596	-1.69168	-3.86542	5e-05	0.000274793	yes	ADP-ribosylation factor, putative
Δppm2 AG	PBANKA_051860	berg05:678749-681216	32.7461	13.2256	-1.308	-2.32879	0.00115	0.00427237	yes	conserved Plasmodium protein, unknown function
Δppm2 AG	PBANKA_051870	berg05:682837-685534	59.2746	105.442	0.830957	1.41872	0.01605	0.0397403	yes	methionine-tRNA ligase, putative
Δppm2 AG	PBANKA_051880	berg05:686337-689520	4.94588	11.8607	1.26189	1.96882	0.00125	0.00458808	yes	tRNA pseudouridine synthase D, putative
Δppm2 AG	PBANKA_051890	berg05:691917-693351	31.3915	18.1006	-0.794334	-1.40007	0.0162	0.0400531	yes	conserved Plasmodium membrane protein, unknown function
Δppm2 AG	PBANKA_051930	berg05:703665-705396	69.1318	134.294	0.957979	1.65132	0.0036	0.0112765	yes	conserved Plasmodium protein, unknown function
Δppm2 AG	PBANKA_051960	berg05:712510-713445	180.586	84.1297	-1.102	-2.4456	0.0002	0.000945207	yes	conserved Plasmodium protein, unknown function
Δppm2 AG	PBANKA_052010	berg05:732685-736374	83.7736	32.9326	-1.34698	-2.56598	5e-05	0.000274793	yes	conserved Plasmodium protein, unknown function
Δppm2 AG	PBANKA_052070	berg05:754843-760050	82.962	174.396	1.07184	1.89032	0.0019	0.00654384	yes	conserved Plasmodium protein, unknown function
Δppm2 AG	PBANKA_052090	berg05:763027-763990	827.948	1726.87	1.06055	4.08802	0.0011	0.00411371	yes	antigen UB05, putative	Yes	Yes
Δppm2 AG	PBANKA_052100	berg05:764537-767327	7.33673	13.1612	0.843078	1.51519	0.01885	0.0454905	yes	GDP dissociation inhibitor, putative
Δppm2 AG	PBANKA_052210	berg05:824442-830486	14.0869	48.8004	1.79254	3.47238	5e-05	0.000274793	yes	conserved Plasmodium protein, unknown function
Δppm2 AG	PBANKA_052220	berg05:832550-832910	1093.59	152.631	-2.84095	-9.31806	5e-05	0.000274793	yes	conserved Plasmodium protein, unknown function		Yes
Δppm2 AG	PBANKA_052230	berg05:833725-833953	243.554	10.3636	-4.55464	-18.6295	0.0147	0.0369356	yes	conserved Plasmodium protein, unknown function
Δppm2 AG	PBANKA_052240	berg05:835115-836677	214.677	70.9305	-1.59769	-3.43189	5e-05	0.000274793	yes	steroid dehydrogenase, putative
Δppm2 AG	PBANKA_052300	berg05:866815-867235	21.4014	3.34698	-2.67677	-3.96897	0.0047	0.014136	yes	conserved Plasmodium protein, unknown function
Δppm2 AG	PBANKA_052310	berg05:868499-869672	45.7349	104.357	1.19016	2.4542	0.00015	0.000733735	yes	eukaryotic initiation factor, putative		Yes
Δppm2 AG	PBANKA_052340	berg05:876009-876744	44.9906	18.5487	-1.27831	-2.75826	0.0021	0.00712442	yes	conserved Plasmodium protein, unknown function
Δppm2 AG	PBANKA_052350	berg05:877191-877877	15.5627	2.838	-2.45515	-3.49557	0.0064	0.0183339	yes	clathrin assembly protein, putative
Δppm2 AG	PBANKA_052360	berg05:878276-878930	522.528	139.072	-1.90967	-5.64205	5e-05	0.000274793	yes	BSD-domain protein, putative		Yes
Δppm2 AG	PBANKA_052390	berg05:885227-886421	6170.77	2206.9	-1.48343	-1.84282	0.0057	0.0166379	yes	glideosome associated protein with multiple membrane spans 2, putative (GAPM2)
Δppm2 AG	PBANKA_052400	berg05:887404-890971	17.8029	30.1574	0.760396	1.73275	0.014	0.0354406	yes	conserved Plasmodium protein, unknown function
Δppm2 AG	PBANKA_052420	berg05:895185-895653	537.658	1435.61	1.4169	3.92001	5e-05	0.000274793	yes	early transcribed membrane protein (SEP2)
Δppm2 AG	PBANKA_052430	berg05:898720-899905	577.231	1802.35	1.64266	2.28266	0.00025	0.00114823	yes	tryptophan/threonine-rich antigen, putative
Δppm2 AG	PBANKA_052440	berg05:901819-903030	32.5144	77.2429	1.24832	2.59008	0.0002	0.000945207	yes	conserved Plasmodium protein, unknown function
Δppm2 AG	PBANKA_052450	berg05:905644-906507	8.26555	40.6074	2.29656	3.93648	0.0002	0.000945207	yes	conserved rodent malaria protein, unknown function
Δppm2 AG	PBANKA_052460	berg05:908646-909458	43.9001	91.3797	1.05765	2.64407	0.00285	0.00924319	yes	unspecified product
Δppm2 AG	PBANKA_052480	berg05:921244-921592	999.768	2734.14	1.45142	5.58106	5e-05	0.000274793	yes	early transcribed membrane protein (SEP1)
Δppm2 AG	PBANKA_060010	berg06:993-2201	6.12038	14.8543	1.27919	1.88629	0.0133	0.0339525	yes	BIR protein
Δppm2 AG	PBANKA_060030	berg06:10729-11965	8.85249	19.2784	1.12283	1.93721	0.0099	0.0264776	yes	BIR protein
Δppm2 AG	PBANKA_060050	berg06:31754-33173	36.2258	60.4583	0.738924	1.44117	0.02065	0.0490817	yes	XPA binding protein 1, putative
Δppm2 AG	PBANKA_060060	berg06:34997-35957	332.318	1129.07	1.76449	3.74829	0.00025	0.00114823	yes	NIMA related kinase 3, putative (NEK3)
Δppm2 AG	PBANKA_060080	berg06:39108-39741	124.004	67.7163	-0.872807	-2.21829	0.0068	0.0192915	yes	cytochrome c oxidase assembly protein, putative
Δppm2 AG	PBANKA_060090	berg06:40896-41881	260.452	488.048	0.906004	2.07332	0.00765	0.0213011	yes	conserved Plasmodium protein, unknown function
Δppm2 AG	PBANKA_060120	berg06:51560-74114	8.32254	22.5587	1.43859	2.91513	5e-05	0.000274793	yes	dynein heavy chain, putative		Yes
Δppm2 AG	PBANKA_060140	berg06:74146-75706	180.81	71.5665	-1.33712	-3.02109	5e-05	0.000274793	yes	peptidyl-prolyl cis-trans isomerase, putative (CYP26)		Yes
Δppm2 AG	PBANKA_060150	berg06:76669-79525	39.1146	15.2968	-1.35448	-3.43021	0.00025	0.00114823	yes	conserved Plasmodium protein, unknown function
Δppm2 AG	PBANKA_060180	berg06:92113-92603	100.586	24.8972	-2.01437	-6.99797	0.0021	0.00712442	yes	conserved Plasmodium protein, unknown function
Δppm2 AG	PBANKA_060190	berg06:93926-94244	1582.12	3878.32	1.29357	4.6214	0.00085	0.00329525	yes	high mobility group protein, putative (HMGB1)
Δppm2 AG	PBANKA_060210	berg06:101110-101705	120.53	47.8166	-1.33381	-3.74266	0.0009	0.00346034	yes	conserved Plasmodium protein, unknown function
Δppm2 AG	PBANKA_060220	berg06:102322-102772	38.8232	11.5004	-1.75523	-4.40964	0.01475	0.0370406	yes	signal recognition particle SRP14, putative
Δppm2 AG	PBANKA_060240	berg06:106958-110030	43.5493	22.9902	-0.921635	-1.97719	0.00295	0.00951529	yes	transporter, putative
Δppm2 AG	PBANKA_060260	berg06:113132-113912	47.8498	16.104	-1.57109	-3.16391	0.0012	0.00442918	yes	cytochrome c1 heme lyase, putative
Δppm2 AG	PBANKA_060290	berg06:122237-123556	242.24	690.156	1.51049	3.62923	0.00025	0.00114823	yes	conserved Plasmodium protein, unknown function
Δppm2 AG	PBANKA_060320	berg06:129211-129697	446.75	991.312	1.14987	3.23407	0.00015	0.000733735	yes	eukaryotic translation initiation factor 5a, putative (EIF5A)		Yes
Δppm2 AG	PBANKA_060330	berg06:131167-133607	1200.51	150.424	-2.99654	-5.98106	5e-05	0.000274793	yes	conserved Plasmodium protein, unknown function
Δppm2 AG	PBANKA_060340	berg06:134213-135110	36.2948	16.9419	-1.09917	-2.407	0.0076	0.0211819	yes	conserved Plasmodium protein, unknown function
Δppm2 AG	PBANKA_060350	berg06:136436-137552	5.50866	12.6197	1.1959	1.80499	0.0126	0.032465	yes	conserved Plasmodium protein, unknown function
Δppm2 AG	PBANKA_060370	berg06:141492-143713	100.532	197.947	0.977459	1.91847	0.00375	0.0116736	yes	conserved Plasmodium protein, unknown function
Δppm2 AG	PBANKA_060380	berg06:144204-146397	3.02377	10.2262	1.75785	2.47556	0.00075	0.00296317	yes	UGA suppressor tRNA-associated antigenic protein, putative		Yes
Δppm2 AG	PBANKA_060410	berg06:153007-155713	38.0062	74.0579	0.96242	1.83433	0.00195	0.00668762	yes	conserved Plasmodium protein, unknown function
Δppm2 AG	PBANKA_060420	berg06:162377-166006	52.6176	101.022	0.941053	1.60152	0.0068	0.0192915	yes	zinc finger protein, putative
Δppm2 AG	PBANKA_060430	berg06:167283-169217	1876.11	4398.01	1.2291	1.43272	0.0179	0.0435465	yes	conserved Plasmodium protein, unknown function
Δppm2 AG	PBANKA_060460	berg06:181423-184942	158.404	87.4383	-0.857272	-1.39166	0.01255	0.0323589	yes	conserved protein, unknown function
Δppm2 AG	PBANKA_060510	berg06:204081-206211	335.784	74.7124	-2.16811	-3.60985	5e-05	0.000274793	yes	Tat binding protein 1(TBP-1)-interacting protein, putative
Δppm2 AG	PBANKA_060570	berg06:234428-236792	97.8887	170.334	0.799154	1.37159	0.0186	0.0449722	yes	small subunit rRNA processing factor, putative
Δppm2 AG	PBANKA_060580	berg06:239183-240377	6712.57	1289.64	-2.3799	-7.62131	5e-05	0.000274793	yes	conserved Plasmodium protein, unknown function
Δppm2 AG	PBANKA_060620	berg06:247268-249306	6261.78	1563	-2.00225	-2.41769	0.00025	0.00114823	yes	blood stage antigen 41-3 precursor, putative
Δppm2 AG	PBANKA_060650	berg06:255062-255656	42.022	15.1861	-1.46839	-3.37079	0.01055	0.0279547	yes	50S ribosomal protein L29, putative
Δppm2 AG	PBANKA_060700	berg06:289704-294087	40.3514	19.4523	-1.05268	-2.13132	0.00045	0.00190988	yes	conserved Plasmodium protein, unknown function
Δppm2 AG	PBANKA_060730	berg06:298166-300821	46.7663	89.6369	0.938623	1.89607	0.00255	0.00840969	yes	conserved Plasmodium protein, unknown function	Yes	Yes
Δppm2 AG	PBANKA_060740	berg06:308113-312331	71.1626	198.93	1.48307	2.27748	0.00015	0.000733735	yes	conserved Plasmodium protein, unknown function
Δppm2 AG	PBANKA_060760	berg06:317193-318017	1012.41	391.587	-1.37039	-4.30549	0.0014	0.00505394	yes	U6 snRNA-associated Sm-like protein LSm7, putative (LSM7)
Δppm2 AG	PBANKA_060780	berg06:325386-327306	67.2144	111.575	0.73117	1.53103	0.0209	0.0495723	yes	conserved Plasmodium protein, unknown function
Δppm2 AG	PBANKA_060790	berg06:328401-331459	12.3062	40.5718	1.72109	3.55715	5e-05	0.000274793	yes	3',5'-cyclic-nucleotide phosphodiesterase, putative
Δppm2 AG	PBANKA_060800	berg06:332260-333577	94.1328	24.5584	-1.93848	-4.02869	5e-05	0.000274793	yes	porphobilinogen deaminase, putative
Δppm2 AG	PBANKA_060820	berg06:336498-337071	82.3842	42.1949	-0.965299	-2.57573	0.01255	0.0323589	yes	conserved Plasmodium protein, unknown function
Δppm2 AG	PBANKA_060830	berg06:338165-340532	27.4385	49.9425	0.864068	1.96623	0.0036	0.0112765	yes	ABC transporter, putative
Δppm2 AG	PBANKA_060840	berg06:342172-343344	40.2888	68.6194	0.768239	1.92895	0.0183	0.0443617	yes	mitochondrial ribosomal protein L1-2 precursor, putative
Δppm2 AG	PBANKA_060850	berg06:344346-345276	101.84	51.7354	-0.977077	-2.42007	0.00245	0.00812345	yes	SNARE protein, putative		Yes
Δppm2 AG	PBANKA_060860	berg06:347221-349846	1513.65	361.529	-2.06585	-2.64567	0.0003	0.00134523	yes	zinc finger protein, putative
Δppm2 AG	PBANKA_060870	berg06:353180-353774	42.5178	20.3445	-1.06343	-2.17843	0.02085	0.0494763	yes	conserved Plasmodium protein, unknown function
Δppm2 AG	PBANKA_060880	berg06:354236-355892	16.4421	5.2367	-1.65066	-2.90924	0.0002	0.000945207	yes	conserved Plasmodium protein, unknown function
Δppm2 AG	PBANKA_060920	berg06:367835-369418	28.0318	10.2495	-1.45152	-2.96311	0.0003	0.00134523	yes	conserved Plasmodium protein, unknown function
Δppm2 AG	PBANKA_060930	berg06:371821-375458	24.7642	12.1321	-1.02943	-2.00113	0.00745	0.0208394	yes	GPI mannosyltransferase I, putative
Δppm2 AG	PBANKA_060950	berg06:376834-381932	1298.89	270.139	-2.26551	-2.51501	5e-05	0.000274793	yes	kinesin-related protein, putative
Δppm2 AG	PBANKA_060960	berg06:382774-383476	36.1372	5.22398	-2.79027	-4.37334	0.0001	0.000512711	yes	heat shock protein 20, putative
Δppm2 AG	PBANKA_060970	berg06:384003-388359	9.8261	18.036	0.876185	2.00795	0.00575	0.0167589	yes	conserved Plasmodium protein, unknown function
Δppm2 AG	PBANKA_061040	berg06:417516-421935	73.8018	149.116	1.0147	1.49153	0.007	0.0197731	yes	ATPase, putative
Δppm2 AG	PBANKA_061070	berg06:428138-429094	72.9394	200.133	1.45619	3.1036	5e-05	0.000274793	yes	conserved Plasmodium protein, unknown function
Δppm2 AG	PBANKA_061090	berg06:434516-436237	180.253	397.743	1.14181	1.94753	0.0014	0.00505394	yes	HSP40, subfamily A, putative		Yes
Δppm2 AG	PBANKA_061110	berg06:440612-443462	15.8244	26.323	0.734169	1.47888	0.01775	0.0432407	yes	succinyl CoA ligase, putative
Δppm2 AG	PBANKA_061120	berg06:443692-445339	6.40188	1.71599	-1.89946	-3.15016	0.0147	0.0369356	yes	conserved Plasmodium protein, unknown function
Δppm2 AG	PBANKA_061130	berg06:446450-447068	78.7971	15.3728	-2.35777	-5.16803	5e-05	0.000274793	yes	conserved Plasmodium protein, unknown function
Δppm2 AG	PBANKA_061140	berg06:448558-450622	17.9646	35.8143	0.995382	2.00202	0.0023	0.00769795	yes	pantothenate kinase, putative		Yes
Δppm2 AG	PBANKA_061190	berg06:466493-467264	282.375	84.3009	-1.74399	-4.71494	5e-05	0.000274793	yes	histidine triad protein, putative
Δppm2 AG	PBANKA_061210	berg06:468968-471588	15.2008	5.775	-1.39625	-2.89539	0.0006	0.00244535	yes	conserved Plasmodium protein, unknown function		Yes
Δppm2 AG	PBANKA_061230	berg06:478030-480529	43.8734	88.9411	1.01951	2.19921	0.00145	0.00520376	yes	conserved Plasmodium protein, unknown function		Yes
Δppm2 AG	PBANKA_061240	berg06:483068-486332	4002.35	736.083	-2.4429	-3.04059	5e-05	0.000274793	yes	conserved Plasmodium protein, unknown function		Yes
Δppm2 AG	PBANKA_061260	berg06:488037-490941	8.48395	20.5993	1.27979	3.27602	0.0008	0.00313128	yes	conserved Plasmodium protein, unknown function
Δppm2 AG	PBANKA_061270	berg06:491691-493473	28.0358	14.9371	-0.908367	-2.02123	0.0089	0.0241967	yes	conserved Plasmodium protein, unknown function
Δppm2 AG	PBANKA_061290	berg06:498950-499355	137.9	17.994	-2.93803	-6.9534	5e-05	0.000274793	yes	conserved Plasmodium protein, unknown function
Δppm2 AG	PBANKA_061300	berg06:499720-503431	3.29911	7.57527	1.19922	2.24088	0.00375	0.0116736	yes	conserved Plasmodium protein, unknown function
Δppm2 AG	PBANKA_061320	berg06:517601-523409	36.8615	116.9	1.66509	2.94047	5e-05	0.000274793	yes	DNA polymerase alpha, putative
Δppm2 AG	PBANKA_061340	berg06:528094-529120	24.2945	46.9288	0.949844	1.85679	0.00505	0.0150258	yes	mitochondrial ribosomal protein S12 precursor, putative
Δppm2 AG	PBANKA_061360	berg06:531691-533194	35.4297	15.819	-1.1633	-2.25352	0.00105	0.00395371	yes	phosphopantothenoylcysteine synthetase, putative		Yes
Δppm2 AG	PBANKA_061380	berg06:537914-540986	25.3579	52.7372	1.05638	1.09217	0.00965	0.0259052	yes	large ribosomal subunit assembling factor, putative
Δppm2 AG	PBANKA_061390	berg06:542221-543748	18.6743	33.9072	0.860542	1.6788	0.0181	0.043958	yes	conserved Plasmodium protein, unknown function
Δppm2 AG	PBANKA_061400	berg06:545746-547270	119.15	306.088	1.36116	2.77772	5e-05	0.000274793	yes	conserved Plasmodium protein, unknown function
Δppm2 AG	PBANKA_061430	berg06:552781-554494	16.5521	47.1903	1.51148	2.99662	5e-05	0.000274793	yes	cysteine desulfurase, putative (SufS)
Δppm2 AG	PBANKA_061450	berg06:559111-560347	115.726	204.684	0.82268	1.6959	0.00725	0.0203696	yes	eukaryotic translation initiation factor subunit, putative
Δppm2 AG	PBANKA_061490	berg06:570967-572180	133.321	78.1096	-0.771331	-1.6747	0.01455	0.0366226	yes	conserved Plasmodium protein, unknown function
Δppm2 AG	PBANKA_061530	berg06:583076-587037	811.694	231.837	-1.80782	-2.65874	5e-05	0.000274793	yes	conserved Plasmodium protein, unknown function
Δppm2 AG	PBANKA_061540	berg06:588898-590509	47.5148	99.703	1.06926	2.04527	0.001	0.00379118	yes	seryl-tRNA synthetase, putative		Yes
Δppm2 AG	PBANKA_061550	berg06:591634-595381	129.282	24.2485	-2.41455	-3.97021	5e-05	0.000274793	yes	conserved Plasmodium protein, unknown function
Δppm2 AG	PBANKA_061570	berg06:599510-617151	12.5234	36.3488	1.53728	2.58516	5e-05	0.000274793	yes	dynein heavy chain, putative
Δppm2 AG	PBANKA_061580	berg06:618084-625455	49.8668	89.8258	0.849049	1.4683	0.01595	0.0395354	yes	exported serine/threonine protein kinase (EST)
Δppm2 AG	PBANKA_061620	berg06:646822-651182	12.3346	27.5836	1.16111	1.97821	0.0008	0.00313128	yes	conserved Plasmodium protein, unknown function
Δppm2 AG	PBANKA_061650	berg06:657028-657562	344.451	129.437	-1.41204	-3.97345	5e-05	0.000274793	yes	conserved Plasmodium protein, unknown function		Yes
Δppm2 AG	PBANKA_061660	berg06:658177-659121	515.182	159.532	-1.69124	-4.61916	5e-05	0.000274793	yes	conserved Plasmodium protein, unknown function
Δppm2 AG	PBANKA_061670	berg06:660208-661818	453.101	176.635	-1.35906	-2.60645	0.00025	0.00114823	yes	NIMA related kinase 4 (NEK4)
Δppm2 AG	PBANKA_061700	berg06:671903-673263	103.9	46.3227	-1.16541	-2.56828	0.00035	0.00153764	yes	conserved membrane protein, unknown function
Δppm2 AG	PBANKA_061740	berg06:681087-689733	2.94246	7.96099	1.43593	2.537	0.0001	0.000512711	yes	conserved Plasmodium protein, unknown function
Δppm2 AG	PBANKA_061750	berg06:690676-691420	73.9635	38.9678	-0.924531	-2.20747	0.01095	0.028839	yes	3'-5' exoribonuclease Csl4 homolog, putative
Δppm2 AG	PBANKA_061780	berg06:694104-694494	344.955	59.3871	-2.53819	-9.52967	5e-05	0.000274793	yes	conserved Plasmodium protein, unknown function
Δppm2 AG	PBANKA_061800	berg06:699013-699955	28.034	5.7621	-2.28251	-4.03848	0.00215	0.00726745	yes	conserved Plasmodium protein, unknown function		Yes
Δppm2 AG	PBANKA_061830	berg06:711394-712924	82.123	30.8271	-1.41359	-2.70344	0.00035	0.00153764	yes	Ham1-like protein, putative
Δppm2 AG	PBANKA_061860	berg06:725299-726007	123.157	308.435	1.32447	3.52833	5e-05	0.000274793	yes	conserved Plasmodium protein, unknown function		Yes
Δppm2 AG	PBANKA_061890	berg06:733750-734985	45.1837	118.79	1.39454	2.93313	5e-05	0.000274793	yes	conserved Plasmodium protein, unknown function		Yes
Δppm2 AG	PBANKA_061900	berg06:735598-737893	29.7989	17.2365	-0.789789	-1.66817	0.01305	0.0334316	yes	conserved Plasmodium protein, unknown function
Δppm2 AG	PBANKA_061940	berg06:746369-746875	3152.98	950.422	-1.73008	-12.706	5e-05	0.000274793	yes	conserved Plasmodium protein, unknown function
Δppm2 AG	PBANKA_061950	berg06:748031-748697	94.1413	28.1932	-1.73948	-4.26484	5e-05	0.000274793	yes	conserved Plasmodium protein, unknown function	Yes	Yes
Δppm2 AG	PBANKA_061970	berg06:752211-753846	19.8958	41.3395	1.05506	2.13809	0.00185	0.00640144	yes	rhoptry-associated leucine zipper-like protein 1, putative (RALP1)		Yes
Δppm2 AG	PBANKA_062030	berg06:766618-768283	1968.93	449.428	-2.13125	-2.94233	5e-05	0.000274793	yes	conserved Plasmodium protein, unknown function
Δppm2 AG	PBANKA_062040	berg06:768665-770799	1779.98	490.192	-1.86044	-3.01177	5e-05	0.000274793	yes	conserved Plasmodium protein, unknown function
Δppm2 AG	PBANKA_062050	berg06:771646-772654	13.1871	33.7241	1.35465	2.44688	0.00095	0.00362702	yes	tRNAHis guanylyltransferase, putative
Δppm2 AG	PBANKA_062060	berg06:773377-774739	97.5373	44.338	-1.13741	-2.47059	0.00045	0.00190988	yes	conserved Plasmodium protein, unknown function
Δppm2 AG	PBANKA_062070	berg06:775545-776948	138.255	67.9204	-1.02542	-2.31684	0.0012	0.00442918	yes	conserved Plasmodium protein, unknown function
Δppm2 AG	PBANKA_062080	berg06:778455-780135	99.5462	59.0236	-0.754074	-1.37009	0.01295	0.033215	yes	conserved Plasmodium protein, unknown function
Δppm2 AG	PBANKA_062180	berg06:818000-819188	55.5669	23.96	-1.2136	-2.84054	0.0011	0.00411371	yes	3-demethylubiquinone-9 3-methyltransferase, putative
Δppm2 AG	PBANKA_062190	berg06:820007-820447	326.924	192.628	-0.763141	-3.03726	0.0167	0.0410933	yes	mitochondrial import inner membrane translocase subunit tim14, putative
Δppm2 AG	PBANKA_062210	berg06:823052-828660	19.3687	55.1524	1.50969	2.89808	5e-05	0.000274793	yes	protein kinase, putative
Δppm2 AG	PBANKA_062230	berg06:841818-843343	58.39	33.2246	-0.813468	-1.64141	0.009	0.0244263	yes	conserved Plasmodium protein, unknown function
Δppm2 AG	PBANKA_062240	berg06:845931-852273	904.254	203.25	-2.15347	-2.47236	0.00025	0.00114823	yes	kinesin, putative
Δppm2 AG	PBANKA_062260	berg06:857219-861508	17.2585	30.7354	0.832596	2.11017	0.00865	0.0236281	yes	conserved Plasmodium protein, unknown function
Δppm2 AG	PBANKA_062300	berg06:883628-884615	134.581	286.689	1.09101	2.3659	0.00075	0.00296317	yes	Plasmodium exported protein, unknown function
Δppm2 AG	PBANKA_062315	berg06:894289-894732	1083.92	274.348	-1.98218	-11.8091	5e-05	0.000274793	yes	conserved rodent malaria protein, unknown function
Δppm2 AG	PBANKA_062320	berg06:896866-898603	126.991	310.449	1.28963	2.08515	0.00045	0.00190988	yes	phospholipase, putative
Δppm2 AG	PBANKA_062330	berg06:899705-900832	285.496	677.289	1.2463	2.36214	0.00035	0.00153764	yes	tryptophan-rich antigen, putative
Δppm2 AG	PBANKA_062345	berg06:907819-908485	2445.59	558.896	-2.12953	-6.83781	5e-05	0.000274793	yes	Pb-fam-1 protein, pseudogene
Δppm2 AG	PBANKA_062350	berg06:913400-915178	108.834	181.961	0.741496	1.53705	0.0194	0.0465993	yes	Pb-fam-1 protein
Δppm2 AG	PBANKA_070040	berg07:12513-13478	4.90443	14.7983	1.59328	2.42623	0.0064	0.0183339	yes	Plasmodium exported protein, unknown function
Δppm2 AG	PBANKA_070050	berg07:14704-16196	9.11635	52.5836	2.52809	4.36393	5e-05	0.000274793	yes	Pb-fam-1 protein
Δppm2 AG	PBANKA_070060	berg07:21523-22376	76.9743	155.456	1.01406	2.3377	0.0033	0.0104686	yes	Plasmodium exported protein, unknown function
Δppm2 AG	PBANKA_070070	berg07:23678-24507	105.928	212.539	1.00465	2.62754	0.0011	0.00411371	yes	Plasmodium exported protein, unknown function
Δppm2 AG	PBANKA_070090	berg07:36691-39951	6.0101	15.2771	1.34591	2.34861	0.0005	0.00208862	yes	reticulocyte-binding protein, putative
Δppm2 AG	PBANKA_070100	berg07:42733-44234	39.8827	122.557	1.61961	2.94359	5e-05	0.000274793	yes	tryptophan-rich antigen, putative, pseudogene		Yes
Δppm2 AG	PBANKA_070110	berg07:45594-46274	332.296	773.481	1.2189	3.32884	0.00025	0.00114823	yes	conserved Plasmodium protein, unknown function
Δppm2 AG	PBANKA_070210	berg07:85286-87106	28.531	64.6417	1.17993	2.67917	0.0004	0.00172384	yes	folate transporter 1, putative (FT1)		Yes
Δppm2 AG	PBANKA_070270	berg07:102780-104076	1446.9	250.248	-2.53154	-4.21707	5e-05	0.000274793	yes	rhomboid protease, putative
Δppm2 AG	PBANKA_070300	berg07:118508-120244	8.54803	3.02881	-1.49684	-2.19567	0.00345	0.0108768	yes	conserved Plasmodium protein, unknown function
Δppm2 AG	PBANKA_070330	berg07:127993-128635	1301.58	284.763	-2.19243	-5.58635	5e-05	0.000274793	yes	conserved Plasmodium protein, unknown function
Δppm2 AG	PBANKA_070340	berg07:129168-130359	48.8414	127.932	1.3892	2.88516	5e-05	0.000274793	yes	conserved Plasmodium protein, unknown function
Δppm2 AG	PBANKA_070350	berg07:131101-134164	761.211	292.179	-1.38144	-2.26304	0.00135	0.00489945	yes	conserved Plasmodium protein, unknown function
Δppm2 AG	PBANKA_070360	berg07:134841-138063	35.5534	17.0735	-1.05822	-2.31621	0.00105	0.00395371	yes	translation initiation factor IF-2, putative
Δppm2 AG	PBANKA_070370	berg07:139178-142394	87.2892	40.8457	-1.09562	-2.19487	0.0011	0.00411371	yes	ATP-dependent RNA helicase DBP10, putative (DBP10)
Δppm2 AG	PBANKA_070420	berg07:158203-160138	125.503	75.8616	-0.726285	-1.73071	0.02005	0.0478903	yes	dehydrodolichyl diphosphate synthetase, putative
Δppm2 AG	PBANKA_070440	berg07:163780-165089	220.363	42.5919	-2.37123	-5.04354	5e-05	0.000274793	yes	conserved Plasmodium protein, unknown function		Yes
Δppm2 AG	PBANKA_070470	berg07:194260-195724	326.937	128.299	-1.3495	-2.52987	5e-05	0.000274793	yes	conserved Plasmodium protein, unknown function
Δppm2 AG	PBANKA_070480	berg07:197498-198659	2462.52	315.954	-2.96235	-4.87484	5e-05	0.000274793	yes	conserved Plasmodium protein, unknown function
Δppm2 AG	PBANKA_070490	berg07:199728-200598	3973.02	613.702	-2.69462	-4.51347	5e-05	0.000274793	yes	conserved Plasmodium protein, unknown function
Δppm2 AG	PBANKA_070550	berg07:209306-210548	105.519	308.895	1.54961	3.83054	5e-05	0.000274793	yes	conserved Plasmodium protein, unknown function
Δppm2 AG	PBANKA_070560	berg07:211288-216074	541.098	130.631	-2.05039	-2.81391	5e-05	0.000274793	yes	conserved Plasmodium protein, unknown function		Yes
Δppm2 AG	PBANKA_070590	berg07:226366-229973	135.396	57.9286	-1.22484	-2.77674	0.00015	0.000733735	yes	conserved Plasmodium protein, unknown function
Δppm2 AG	PBANKA_070610	berg07:233388-234686	34.1665	12.8578	-1.40994	-2.57603	0.00075	0.00296317	yes	conserved Plasmodium protein, unknown function
Δppm2 AG	PBANKA_070620	berg07:235575-237240	32.6283	11.0513	-1.56191	-2.96228	5e-05	0.000274793	yes	nucleoside transporter, putative (NT2)		Yes
Δppm2 AG	PBANKA_070660	berg07:247837-250225	14.3535	4.99328	-1.52334	-2.46554	5e-05	0.000274793	yes	conserved Plasmodium protein, unknown function
Δppm2 AG	PBANKA_070670	berg07:251482-252442	1419.38	547.016	-1.37561	-2.31171	0.00135	0.00489945	yes	dicarboxylate/tricarboxylate carrier, putative (DTC)		Yes
Δppm2 AG	PBANKA_070680	berg07:253408-255349	45.432	24.6544	-0.881863	-1.95998	0.00465	0.0140124	yes	DnaJ protein, putative
Δppm2 AG	PBANKA_070700	berg07:257864-259151	24.5937	5.10549	-2.26817	-3.99583	5e-05	0.000274793	yes	lipoate-protein ligase (LipB)
Δppm2 AG	PBANKA_070710	berg07:260257-261742	5974.12	1400.47	-2.09282	-2.55352	0.00035	0.00153764	yes	membrane skeletal protein, putative
Δppm2 AG	PBANKA_070720	berg07:262187-264236	76.5582	131.106	0.776108	1.63052	0.01495	0.0374629	yes	conserved Plasmodium protein, unknown function
Δppm2 AG	PBANKA_070750	berg07:275801-277158	268.105	112.543	-1.25233	-2.61426	0.0001	0.000512711	yes	RWD domain-containing protein, putative
Δppm2 AG	PBANKA_070770	berg07:284076-287517	67.8162	153.837	1.1817	1.78995	0.00335	0.0106031	yes	conserved Plasmodium protein, unknown function
Δppm2 AG	PBANKA_070800	berg07:294033-296443	44.4473	107.064	1.26831	2.31658	0.00015	0.000733735	yes	protein transport protein Sec23, putative (SEC23)
Δppm2 AG	PBANKA_070810	berg07:298986-300125	353.796	809.491	1.1941	3.30654	0.00065	0.00262158	yes	dynein light chain 1 (DLC1)
Δppm2 AG	PBANKA_070860	berg07:310717-311896	25.0619	5.20766	-2.26679	-3.58823	5e-05	0.000274793	yes	quinone oxidoreductase, putative
Δppm2 AG	PBANKA_070890	berg07:316152-316879	430.453	232.148	-0.890812	-3.45217	0.008	0.0221308	yes	conserved Plasmodium protein, unknown function
Δppm2 AG	PBANKA_070900	berg07:317423-317938	5028.25	1797.99	-1.48367	-6.51958	0.0007	0.00279327	yes	protein-transport protein sec61 beta 1 subunit, putative		Yes
Δppm2 AG	PBANKA_070940	berg07:326362-327114	434.432	880.48	1.01916	4.12451	0.0013	0.00474407	yes	conserved Plasmodium protein, unknown function
Δppm2 AG	PBANKA_070950	berg07:330277-332844	151.2	67.4015	-1.1656	-2.15963	0.00105	0.00395371	yes	ATP-dependent RNA helicase prh1, putative		Yes
Δppm2 AG	PBANKA_070960	berg07:333083-333746	672.383	144.441	-2.2188	-5.62991	5e-05	0.000274793	yes	conserved Plasmodium protein, unknown function
Δppm2 AG	PBANKA_070980	berg07:341142-343225	18.2707	35.4177	0.954934	1.9703	0.0045	0.0136281	yes	conserved Plasmodium protein, unknown function
Δppm2 AG	PBANKA_071030	berg07:360137-362255	17.8771	37.0211	1.05023	2.38647	0.001	0.00379118	yes	conserved Plasmodium protein, unknown function		Yes
Δppm2 AG	PBANKA_071050	berg07:367975-369676	12.1001	24.0246	0.989498	2.41507	0.01915	0.0460969	yes	conserved Plasmodium protein, unknown function
Δppm2 AG	PBANKA_071070	berg07:375682-377231	99.191	34.6853	-1.51588	-3.50609	5e-05	0.000274793	yes	conserved Plasmodium protein, putative		Yes
Δppm2 AG	PBANKA_071080	berg07:378494-384653	39.7955	68.4264	0.781945	1.46301	0.01635	0.0403672	yes	Snf2-related CBP activator, putative (SRCAP)
Δppm2 AG	PBANKA_071090	berg07:385615-386379	291.572	129.828	-1.16725	-5.35827	0.0051	0.0151495	yes	U6 snRNA-associated Sm-like protein LSm3, putative (LSM3)
Δppm2 AG	PBANKA_071100	berg07:387050-392854	32.6883	91.364	1.48285	2.8855	5e-05	0.000274793	yes	conserved Plasmodium protein, unknown function
Δppm2 AG	PBANKA_071130	berg07:399472-402183	166.455	54.2395	-1.61772	-3.33284	5e-05	0.000274793	yes	conserved protein, unknown function		Yes
Δppm2 AG	PBANKA_071140	berg07:403290-405339	7.78377	1.40874	-2.46606	-3.0101	0.0002	0.000945207	yes	perforin like protein 4 (PPLP4)
Δppm2 AG	PBANKA_071170	berg07:413188-414208	28.2299	10.0947	-1.48363	-2.84325	0.0015	0.00535593	yes	BRIX domain, putative
Δppm2 AG	PBANKA_071200	berg07:425067-426099	185.032	54.6904	-1.75841	-3.81742	5e-05	0.000274793	yes	U3 small nucleolar ribonucleoprotein, putative		Yes
Δppm2 AG	PBANKA_071220	berg07:432634-434812	2592.65	1054	-1.29854	-2.07984	0.00365	0.011409	yes	conserved Plasmodium protein, unknown function
Δppm2 AG	PBANKA_071250	berg07:442578-444767	19.2378	4.58908	-2.06767	-3.62022	0.0001	0.000512711	yes	conserved Plasmodium protein, unknown function
Δppm2 AG	PBANKA_071290	berg07:459193-459490	51682.5	12844.7	-2.0085	-6.074	0.00045	0.00190988	yes	high mobility group protein, putative (HMGB2)
Δppm2 AG	PBANKA_071320	berg07:470799-473908	145.906	48.4333	-1.59097	-2.86288	5e-05	0.000274793	yes	conserved Plasmodium protein, unknown function		Yes
Δppm2 AG	PBANKA_071350	berg07:481531-485598	38.5423	18.8009	-1.03564	-2.12912	0.0007	0.00279327	yes	asparagine-rich antigen, putative, fragment
Δppm2 AG	PBANKA_071360	berg07:487608-489489	16.5654	8.12748	-1.02729	-2.2385	0.0107	0.0282769	yes	conserved Plasmodium protein, unknown function
Δppm2 AG	PBANKA_071370	berg07:490210-492241	20.1871	6.83126	-1.56321	-3.19151	5e-05	0.000274793	yes	GTPase, putative
Δppm2 AG	PBANKA_071400	berg07:497206-498832	10300	1979.72	-2.37927	-2.6638	5e-05	0.000274793	yes	meiotic recombination protein DMC1-like protein, putative		Yes
Δppm2 AG	PBANKA_071430	berg07:504846-505788	1530.77	269.66	-2.50504	-5.32153	5e-05	0.000274793	yes	small heat shock protein HSP20 (HSP20)
Δppm2 AG	PBANKA_071450	berg07:509835-513216	17.2538	31.8418	0.884005	1.67025	0.0091	0.0246527	yes	conserved Plasmodium protein, unknown function
Δppm2 AG	PBANKA_071460	berg07:514906-515536	467.791	133.398	-1.81013	-5.21502	5e-05	0.000274793	yes	vacuolar sorting protein, putative
Δppm2 AG	PBANKA_071530	berg07:533754-535702	39.8148	98.2278	1.30283	2.68644	5e-05	0.000274793	yes	conserved Plasmodium protein, unknown function
Δppm2 AG	PBANKA_071540	berg07:536565-537151	241.612	128.673	-0.908983	-2.72063	0.0034	0.0107385	yes	conserved Plasmodium protein, unknown function
Δppm2 AG	PBANKA_071560	berg07:540203-541719	155.48	287.792	0.8883	1.58872	0.0094	0.0253366	yes	26S proteasome AAA-ATPase subunit RPT3, putative
Δppm2 AG	PBANKA_071620	berg07:566378-567272	350.549	87.5814	-2.00092	-5.40709	5e-05	0.000274793	yes	calmodulin-like protein, putative
Δppm2 AG	PBANKA_071700	berg07:584612-585752	26.2509	49.0724	0.902545	1.85455	0.0074	0.0207179	yes	ATPase, putative
Δppm2 AG	PBANKA_071720	berg07:587605-592402	37.6509	94.5913	1.32902	2.76212	0.0001	0.000512711	yes	conserved Plasmodium protein, unknown function
Δppm2 AG	PBANKA_071760	berg07:601152-601833	178.458	50.558	-1.81957	-4.66331	5e-05	0.000274793	yes	adenylate kinase 1, putative
Δppm2 AG	PBANKA_071770	berg07:602756-604070	74.2374	27.2759	-1.44452	-3.08052	5e-05	0.000274793	yes	conserved Plasmodium protein, unknown function		Yes
Δppm2 AG	PBANKA_071790	berg07:609255-611163	70.0181	121.524	0.795442	1.68096	0.00835	0.0229345	yes	RNA-binding protein, putative
Δppm2 AG	PBANKA_071830	berg07:619727-623372	8.4259	16.3253	0.954207	1.58051	0.0053	0.0156512	yes	DNA replication licensing factor, putative
Δppm2 AG	PBANKA_071840	berg07:625564-628945	93.4861	51.3774	-0.863619	-1.554	0.00885	0.0240844	yes	histone acetyltransferase, putative (HAT1)
Δppm2 AG	PBANKA_071850	berg07:629298-630033	93.207	34.7969	-1.42148	-3.52448	0.0002	0.000945207	yes	conserved Plasmodium protein, unknown function		Yes
Δppm2 AG	PBANKA_071890	berg07:637125-642426	20.8712	7.66385	-1.44537	-3.07907	5e-05	0.000274793	yes	conserved Plasmodium protein, unknown function, fragment
Δppm2 AG	PBANKA_071900	berg07:643430-643850	137.231	34.5533	-1.98971	-5.15026	5e-05	0.000274793	yes	conserved Plasmodium protein, unknown function, fragment
Δppm2 AG	PBANKA_071910	berg07:645333-646322	101.165	19.2748	-2.39192	-5.43391	5e-05	0.000274793	yes	conserved Plasmodium protein, unknown function
Δppm2 AG	PBANKA_071930	berg07:651596-653360	73.7016	125.348	0.766175	1.60197	0.0155	0.0386081	yes	bifunctional dihydrofolate reductase-thymidylate synthase, putative (DHFR-TS)
Δppm2 AG	PBANKA_071980	berg07:680600-682346	239.868	63.0992	-1.92655	-4.19449	5e-05	0.000274793	yes	conserved Plasmodium protein, unknown function
Δppm2 AG	PBANKA_071990	berg07:683206-684943	65.9511	28.9355	-1.18856	-2.45725	0.0003	0.00134523	yes	cdc2-related protein kinase 1 (CRK1)
Δppm2 AG	PBANKA_072000	berg07:686626-688810	100.605	200.471	0.994696	1.82053	0.0065	0.0185736	yes	conserved Plasmodium protein, unknown function
Δppm2 AG	PBANKA_072010	berg07:689417-703617	9.60608	41.3273	2.10507	3.94064	5e-05	0.000274793	yes	conserved Plasmodium protein, unknown function
Δppm2 AG	PBANKA_072050	berg07:719238-719862	232.999	57.0669	-2.0296	-6.15274	5e-05	0.000274793	yes	conserved Plasmodium protein, unknown function
Δppm2 AG	PBANKA_072090	berg07:729501-731276	6361.08	1386.58	-2.19774	-3.34168	0.0001	0.000512711	yes	conserved Plasmodium protein, unknown function
Δppm2 AG	PBANKA_072100	berg07:732666-734330	216.874	82.1263	-1.40094	-3.0081	5e-05	0.000274793	yes	conserved Plasmodium protein, unknown function
Δppm2 AG	PBANKA_072180	berg07:757118-757898	72.4172	23.0894	-1.6491	-3.83117	5e-05	0.000274793	yes	apical merozoite protein, putative
Δppm2 AG	PBANKA_072230	berg07:788542-789473	39.6309	9.87207	-2.0052	-3.67659	0.0002	0.000945207	yes	Plasmodium exported protein, unknown function
Δppm2 AG	PBANKA_072250	berg07:796033-797168	46.2379	15.1988	-1.60512	-3.02072	5e-05	0.000274793	yes	BIR protein
Δppm2 AG	PBANKA_072260	berg07:800237-801177	346.545	153.563	-1.17421	-2.7751	0.00065	0.00262158	yes	Plasmodium exported protein, unknown function
Δppm2 AG	PBANKA_072290	berg07:813022-814069	7.06925	26.4693	1.90469	3.07971	5e-05	0.000274793	yes	BIR protein, pseudogene
Δppm2 AG	PBANKA_080030	berg08:10417-12094	85.5295	48.889	-0.806912	-1.55033	0.01085	0.0286152	yes	conserved Plasmodium protein, unknown function
Δppm2 AG	PBANKA_080070	berg08:24590-29585	5.24496	10.6499	1.02184	1.83935	0.00335	0.0106031	yes	conserved Plasmodium protein, unknown function
Δppm2 AG	PBANKA_080110	berg08:38352-40413	38.965	23.1079	-0.753793	-1.7363	0.01545	0.0385041	yes	conserved Plasmodium protein, unknown function
Δppm2 AG	PBANKA_080140	berg08:53583-54195	152.475	259.995	0.769904	2.00713	0.0134	0.0341627	yes	conserved Plasmodium protein, unknown function
Δppm2 AG	PBANKA_080150	berg08:56626-58864	56.7318	193.037	1.76665	3.41725	5e-05	0.000274793	yes	conserved Plasmodium protein, unknown function
Δppm2 AG	PBANKA_080160	berg08:59738-71669	9.53489	18.8059	0.979896	2.09318	0.0019	0.00654384	yes	conserved Plasmodium protein, unknown function		Yes
Δppm2 AG	PBANKA_080180	berg08:85235-94187	113.739	24.6768	-2.2045	-3.4951	5e-05	0.000274793	yes	conserved Plasmodium protein, unknown function	Yes	Yes
Δppm2 AG	PBANKA_080250	berg08:136410-139833	19.5779	7.86337	-1.31601	-2.68785	0.0003	0.00134523	yes	conserved Plasmodium protein, unknown function
Δppm2 AG	PBANKA_080270	berg08:143371-146625	47.0346	120.386	1.35587	2.86996	0.0001	0.000512711	yes	conserved Plasmodium protein, unknown function		Yes
Δppm2 AG	PBANKA_080280	berg08:148207-150943	19.7966	67.4383	1.76831	3.33942	5e-05	0.000274793	yes	conserved Plasmodium protein, unknown function
Δppm2 AG	PBANKA_080290	berg08:151853-156047	3.67309	6.80026	0.888597	1.7449	0.01965	0.0471053	yes	conserved Plasmodium protein, unknown function
Δppm2 AG	PBANKA_080300	berg08:157327-159673	46.7864	81.3762	0.798516	1.73269	0.0088	0.023972	yes	origin recognition complex subunit 2, putative
Δppm2 AG	PBANKA_080310	berg08:160364-162848	192.98	528.451	1.45332	1.94504	0.0006	0.00244535	yes	minchromosome maintenance (MCM) complex subunit, putative (MCM7)
Δppm2 AG	PBANKA_080360	berg08:186022-189706	21.9716	42.4127	0.948852	1.77875	0.0029	0.00937928	yes	conserved Plasmodium protein, unknown function
Δppm2 AG	PBANKA_080390	berg08:197719-198368	23.0036	63.3666	1.46186	2.93883	0.0012	0.00442918	yes	conserved Plasmodium protein, unknown function
Δppm2 AG	PBANKA_080400	berg08:199385-199664	784.841	1586.06	1.01498	5.33947	0.0011	0.00411371	yes	ribosomal protein, L37e, putative
Δppm2 AG	PBANKA_080430	berg08:212939-215501	80.2243	200.501	1.3215	2.15057	0.00065	0.00262158	yes	DNA mismatch repair protein (MSH2-2)		Yes
Δppm2 AG	PBANKA_080440	berg08:219158-224588	21.5941	81.1163	1.90935	3.34661	5e-05	0.000274793	yes	conserved Plasmodium protein, unknown function
Δppm2 AG	PBANKA_080460	berg08:232070-234020	16.806	30.6831	0.868469	1.56993	0.01095	0.028839	yes	AAA family ATPase, putative
Δppm2 AG	PBANKA_080480	berg08:241824-242598	82.0067	39.0533	-1.0703	-2.42002	0.00295	0.00951529	yes	conserved Plasmodium protein, unknown function		Yes
Δppm2 AG	PBANKA_080500	berg08:248525-252387	13.1203	23.1279	0.817831	1.52352	0.01065	0.0281723	yes	RAP protein, putative
Δppm2 AG	PBANKA_080520	berg08:255535-258589	18.8979	44.9345	1.2496	2.51368	0.00015	0.000733735	yes	cytoskeleton associated protein, putative		Yes
Δppm2 AG	PBANKA_080530	berg08:259501-259810	204.196	81.5698	-1.32385	-5.09176	0.00115	0.00427237	yes	conserved Plasmodium protein, unknown function
Δppm2 AG	PBANKA_080550	berg08:261393-264479	27.6374	86.2544	1.64197	2.77451	5e-05	0.000274793	yes	conserved Plasmodium protein, unknown function
Δppm2 AG	PBANKA_080560	berg08:265415-266752	41.108	119.634	1.54113	3.65914	5e-05	0.000274793	yes	O-sialoglycoprotein endopeptidase, putative
Δppm2 AG	PBANKA_080590	berg08:275808-280038	68.6794	191.228	1.47735	2.19652	0.0003	0.00134523	yes	kinesin, putative		Yes
Δppm2 AG	PBANKA_080610	berg08:282983-285458	15.5229	27.7399	0.837561	1.564	0.01295	0.033215	yes	conserved Plasmodium protein, unknown function
Δppm2 AG	PBANKA_080640	berg08:294861-296521	49.0399	89.3409	0.865366	1.84108	0.0053	0.0156512	yes	conserved Plasmodium protein, unknown function
Δppm2 AG	PBANKA_080650	berg08:297119-298660	126.725	49.0201	-1.37026	-2.89225	5e-05	0.000274793	yes	triosephophate isomerase, putative
Δppm2 AG	PBANKA_080680	berg08:319884-323692	285.402	728.071	1.35108	1.94732	0.00125	0.00458808	yes	conserved Plasmodium protein, unknown function
Δppm2 AG	PBANKA_080690	berg08:324714-327725	11.1435	36.4755	1.71072	3.46309	5e-05	0.000274793	yes	conserved Plasmodium protein, unknown function
Δppm2 AG	PBANKA_080710	berg08:338210-339401	21.3618	43.4243	1.02347	2.0081	0.0027	0.00882992	yes	band 7-related protein, putative		Yes
Δppm2 AG	PBANKA_080720	berg08:340971-341628	1421.76	191.023	-2.89586	-6.87143	5e-05	0.000274793	yes	conserved Plasmodium protein, unknown function
Δppm2 AG	PBANKA_080730	berg08:342203-344513	6.50615	16.5351	1.34566	2.21301	0.00105	0.00395371	yes	conserved Plasmodium protein, unknown function
Δppm2 AG	PBANKA_080770	berg08:361319-365725	13.2663	41.3876	1.64143	3.60971	5e-05	0.000274793	yes	kinesin-related protein, putative		Yes
Δppm2 AG	PBANKA_080810	berg08:390444-393102	3.23642	7.36119	1.18554	1.83057	0.00825	0.0227055	yes	conserved Plasmodium protein, unknown function
Δppm2 AG	PBANKA_080820	berg08:395584-396442	93.2293	156.978	0.751706	1.92358	0.01825	0.044258	yes	proteasome component C8, putative
Δppm2 AG	PBANKA_080900	berg08:419592-422329	87.5726	154.08	0.815131	1.51402	0.0165	0.0406804	yes	translation initiation factor SUI1, putative
Δppm2 AG	PBANKA_080910	berg08:422634-423471	28.5936	69.1376	1.27378	2.822	0.0003	0.00134523	yes	subunit of proteaseome activator complex, putative
Δppm2 AG	PBANKA_081000	berg08:449909-451532	79.3617	40.3714	-0.97511	-2.54409	0.0024	0.00798231	yes	transporter, putative		Yes
Δppm2 AG	PBANKA_081030	berg08:459685-461512	23.7447	6.96918	-1.76855	-3.83906	0.0001	0.000512711	yes	conserved Plasmodium protein, unknown function
Δppm2 AG	PBANKA_081040	berg08:461915-463505	35.64	14.9596	-1.25243	-2.65294	0.00095	0.00362702	yes	conserved Plasmodium protein, unknown function
Δppm2 AG	PBANKA_081050	berg08:464034-465200	1043.53	496.035	-1.07296	-2.69489	0.00515	0.0152746	yes	apoptosis-related protein, putative
Δppm2 AG	PBANKA_081060	berg08:466634-470516	46.7968	84.8789	0.858998	1.4217	0.0119	0.0309358	yes	exoribonuclease, putative
Δppm2 AG	PBANKA_081070	berg08:472257-473247	6294.85	1524.27	-2.04605	-2.14678	0.00075	0.00296317	yes	subpellicular microtubule protein 1, putative (SPM1)
Δppm2 AG	PBANKA_081130	berg08:494926-499506	110.181	254.732	1.2091	2.17115	0.0015	0.00535593	yes	Ran-binding protein, putative
Δppm2 AG	PBANKA_081150	berg08:511595-512885	13.1006	4.72507	-1.47123	-2.53388	0.00295	0.00951529	yes	conserved Plasmodium protein, unknown function
Δppm2 AG	PBANKA_081160	berg08:513627-516660	17.0638	28.0077	0.714889	1.40544	0.0201	0.0479868	yes	selenophosphate synthetase, putative
Δppm2 AG	PBANKA_081190	berg08:523893-525198	47.9045	25.3826	-0.916321	-1.91082	0.00475	0.014263	yes	nucleotide binding protein, putative
Δppm2 AG	PBANKA_081200	berg08:525580-527380	111.665	224.302	1.00626	1.90456	0.0027	0.00882992	yes	DNA primase, large subunit, putative		Yes
Δppm2 AG	PBANKA_081230	berg08:538466-539081	131.199	65.6159	-0.999641	-2.62131	0.00275	0.00896873	yes	conserved Plasmodium protein, unknown function
Δppm2 AG	PBANKA_081260	berg08:555597-557019	2007.48	410.89	-2.28856	-4.60204	5e-05	0.000274793	yes	conserved Plasmodium protein, unknown function
Δppm2 AG	PBANKA_081270	berg08:559090-560320	88.7664	156.586	0.818866	1.72955	0.0095	0.0255649	yes	conserved Plasmodium protein, unknown function
Δppm2 AG	PBANKA_081280	berg08:560848-563683	231.916	52.4491	-2.14461	-3.39943	5e-05	0.000274793	yes	GTP-binding protein, putative
Δppm2 AG	PBANKA_081290	berg08:563842-564619	2103.4	355.871	-2.5633	-5.61919	5e-05	0.000274793	yes	conserved Plasmodium protein, unknown function	Yes	Yes
Δppm2 AG	PBANKA_081320	berg08:574099-575356	11.9905	23.0957	0.945735	1.7752	0.01535	0.0383	yes	conserved Plasmodium protein, unknown function
Δppm2 AG	PBANKA_081330	berg08:576608-577976	383.469	58.4699	-2.71334	-5.85995	5e-05	0.000274793	yes	conserved Plasmodium protein, unknown function
Δppm2 AG	PBANKA_081360	berg08:584260-587411	11.6697	31.2949	1.42317	2.92388	5e-05	0.000274793	yes	conserved Plasmodium protein, unknown function
Δppm2 AG	PBANKA_081390	berg08:591969-593083	52.516	98.0516	0.900785	1.9746	0.0055	0.0161425	yes	26S proteasome regulatory subunit, putative
Δppm2 AG	PBANKA_081450	berg08:605961-607538	106.575	11.3698	-3.22859	-7.12151	5e-05	0.000274793	yes	protease, putative		Yes
Δppm2 AG	PBANKA_081460	berg08:608183-611396	3.69617	8.23192	1.1552	2.04633	0.0042	0.0128644	yes	conserved Plasmodium protein, unknown function
Δppm2 AG	PBANKA_081470	berg08:611929-613786	6.93073	16.2419	1.22864	2.08997	0.0024	0.00798231	yes	conserved Plasmodium protein, unknown function
Δppm2 AG	PBANKA_081510	berg08:622669-625846	195.129	46.2373	-2.0773	-4.23784	5e-05	0.000274793	yes	conserved Plasmodium protein, unknown function
Δppm2 AG	PBANKA_081540	berg08:635843-637186	4796.51	1310.15	-1.87226	-2.91334	0.0004	0.00172384	yes	conserved Plasmodium protein, unknown function		Yes
Δppm2 AG	PBANKA_081550	berg08:637917-642524	38.8486	100.713	1.37432	2.76924	0.00025	0.00114823	yes	conserved Plasmodium protein, unknown function
Δppm2 AG	PBANKA_081560	berg08:644241-644715	164.549	367.648	1.15981	4.98687	0.00115	0.00427237	yes	zinc binding protein, putative
Δppm2 AG	PBANKA_081570	berg08:646582-648058	564.408	169.99	-1.73129	-3.36363	5e-05	0.000274793	yes	membrane transporter, putative
Δppm2 AG	PBANKA_081580	berg08:649109-649733	69.6979	15.6042	-2.15918	-4.66267	5e-05	0.000274793	yes	GINS complex subunit Psf3, putative
Δppm2 AG	PBANKA_081610	berg08:657037-657941	183.848	585.736	1.67174	4.13292	5e-05	0.000274793	yes	ubiquitin conjugating enzyme, putative		Yes
Δppm2 AG	PBANKA_081620	berg08:659660-660602	106.041	255.754	1.27013	2.95938	0.00035	0.00153764	yes	conserved Plasmodium protein, unknown function		Yes
Δppm2 AG	PBANKA_081630	berg08:660794-662858	88.8942	29.0991	-1.61112	-3.79767	5e-05	0.000274793	yes	conserved Plasmodium protein, unknown function
Δppm2 AG	PBANKA_081650	berg08:670207-672271	10.4357	5.39276	-0.952429	-1.69341	0.02105	0.0498643	yes	conserved Plasmodium protein, unknown function
Δppm2 AG	PBANKA_081660	berg08:672893-673598	41.3552	13.8607	-1.57707	-3.2111	0.00075	0.00296317	yes	conserved Plasmodium protein, unknown function
Δppm2 AG	PBANKA_081670	berg08:674481-675317	307.205	146.971	-1.06367	-2.72729	0.001	0.00379118	yes	conserved Plasmodium protein, unknown function
Δppm2 AG	PBANKA_081680	berg08:676568-677222	1194.57	208.382	-2.51919	-5.97639	5e-05	0.000274793	yes	glycolipid transfer protein, putative
Δppm2 AG	PBANKA_081690	berg08:678478-678949	638.558	278.185	-1.19878	-3.38078	0.0005	0.00208862	yes	conserved Plasmodium protein, unknown function
Δppm2 AG	PBANKA_081700	berg08:679856-683958	92.4653	187.722	1.02161	1.94405	0.0071	0.0200138	yes	sugar transporter, putative
Δppm2 AG	PBANKA_081710	berg08:686278-687344	552.209	93.288	-2.56545	-7.0058	5e-05	0.000274793	yes	thioredoxin, putative (TRX3)
Δppm2 AG	PBANKA_081730	berg08:691700-693342	53.2092	22.4126	-1.24737	-2.51621	0.0007	0.00279327	yes	conserved Plasmodium protein, unknown function
Δppm2 AG	PBANKA_081830	berg08:725923-726937	24.0308	10.4277	-1.20447	-2.27374	0.0038	0.0118062	yes	conserved Plasmodium protein, unknown function
Δppm2 AG	PBANKA_081850	berg08:733941-735939	77.9938	171.356	1.13556	2.23376	0.00085	0.00329525	yes	conserved Plasmodium protein, unknown function		Yes
Δppm2 AG	PBANKA_081860	berg08:736308-738657	11.9705	31.185	1.38137	2.4436	0.0002	0.000945207	yes	pre-mRNA-splicing factor ATP-dependent RNA helicase PRP43, putative (PRP43)
Δppm2 AG	PBANKA_081900	berg08:749213-750401	3192.97	1118.27	-1.51363	-2.0399	0.0027	0.00882992	yes	secreted acid phosphatase, putative,glideosome-associated protein 50, putative (GAP50)		Yes
Δppm2 AG	PBANKA_081980	berg08:780186-783090	45.4716	77.8344	0.775443	1.49305	0.01515	0.0378694	yes	gamma-glutamylcysteine synthetase (gammaGCS)
Δppm2 AG	PBANKA_081990	berg08:783964-785397	1462.9	4004.47	1.45278	2.21068	0.00265	0.00869161	yes	nucleosome assembly protein (NAPS)
Δppm2 AG	PBANKA_082000	berg08:789225-791031	79.831	138.685	0.796789	1.74081	0.0089	0.0241967	yes	DNAJ-like molecular chaperone protein, putative
Δppm2 AG	PBANKA_082010	berg08:791796-792657	119.589	43.7533	-1.45062	-3.6509	5e-05	0.000274793	yes	PPPDE peptidase, putative
Δppm2 AG	PBANKA_082020	berg08:795393-796314	94.1629	41.8181	-1.17103	-2.5045	0.00155	0.0055057	yes	thioredoxin, putative
Δppm2 AG	PBANKA_082030	berg08:797499-799266	43.991	122.077	1.47251	2.94734	5e-05	0.000274793	yes	protein disulfide isomerase, putative
Δppm2 AG	PBANKA_082070	berg08:806093-809326	41.0778	72.7689	0.824962	1.72215	0.0111	0.029171	yes	TLD domain-containing protein
Δppm2 AG	PBANKA_082080	berg08:810869-818428	36.4398	21.2792	-0.776071	-1.53701	0.01685	0.0414052	yes	regulator of chromosome condensation, putative
Δppm2 AG	PBANKA_082100	berg08:823927-825620	44.7004	17.645	-1.34103	-2.62148	0.0011	0.00411371	yes	chaperone protein, putative	Yes	Yes
Δppm2 AG	PBANKA_082120	berg08:829863-830815	4887.2	781.723	-2.64428	-5.16879	5e-05	0.000274793	yes	conserved Plasmodium protein, unknown function
Δppm2 AG	PBANKA_082130	berg08:831700-836119	2.2446	4.72094	1.07262	2.07847	0.01825	0.044258	yes	conserved Plasmodium protein, unknown function
Δppm2 AG	PBANKA_082140	berg08:837492-838543	2914.35	726.987	-2.00317	-4.07759	5e-05	0.000274793	yes	ADP-ribosylation factor-like protein
Δppm2 AG	PBANKA_082160	berg08:844041-845550	33.4634	13.119	-1.35093	-3.32061	0.0014	0.00505394	yes	conserved Plasmodium protein, unknown function
Δppm2 AG	PBANKA_082250	berg08:869078-874057	11.6536	23.2731	0.997894	2.04363	0.00225	0.00755283	yes	conserved Plasmodium protein, unknown function
Δppm2 AG	PBANKA_082270	berg08:876927-878284	137.143	68.7862	-0.995489	-2.31074	0.0021	0.00712442	yes	conserved Plasmodium protein, unknown function		Yes
Δppm2 AG	PBANKA_082290	berg08:880857-884123	123.057	390.751	1.66693	2.5229	0.0002	0.000945207	yes	conserved Plasmodium protein, unknown function
Δppm2 AG	PBANKA_082310	berg08:892659-893868	2566.71	976.694	-1.39394	-1.95379	0.0025	0.00826574	yes	S-adenosylmethionine synthetase, putative		Yes
Δppm2 AG	PBANKA_082320	berg08:894950-897647	5839.44	1046.68	-2.48001	-3.39084	5e-05	0.000274793	yes	conserved Plasmodium protein, unknown function
Δppm2 AG	PBANKA_082330	berg08:898158-901450	67.6562	31.9113	-1.08415	-2.36104	0.0003	0.00134523	yes	para-aminobenzoic acid synthetase, putative	Yes	Yes
Δppm2 AG	PBANKA_082340	berg08:902634-903885	370.182	778.962	1.07332	1.85603	0.0043	0.013124	yes	phosphoglycerate kinase, putative (PGK)
Δppm2 AG	PBANKA_082370	berg08:911144-922529	4.69678	8.80439	0.90655	2.24601	0.005	0.0148976	yes	conserved Plasmodium protein, unknown function
Δppm2 AG	PBANKA_082390	berg08:926204-927212	35.1337	72.1899	1.03894	2.22781	0.0017	0.0059572	yes	DNA-directed RNA polymerase II, putative		Yes
Δppm2 AG	PBANKA_082400	berg08:927967-928663	39.7989	2.46577	-4.01262	-6.39267	0.00015	0.000733735	yes	OTU-like cysteine protease, putative
Δppm2 AG	PBANKA_082410	berg08:930029-932285	21.7072	12.4682	-0.799922	-1.52457	0.0178	0.0433414	yes	flavodoxin-like protein
Δppm2 AG	PBANKA_082420	berg08:933125-935573	100.151	29.5394	-1.76146	-3.1964	5e-05	0.000274793	yes	perforin like protein 3 (PPLP3)
Δppm2 AG	PBANKA_082450	berg08:943755-944919	7.13873	1.28467	-2.47426	-3.13151	0.00085	0.00329525	yes	lipoate-protein ligase a type 2, putative (LplA2)
Δppm2 AG	PBANKA_082460	berg08:945223-946353	37.2733	72.785	0.965497	1.82301	0.0058	0.0168831	yes	conserved Plasmodium protein, unknown function
Δppm2 AG	PBANKA_082470	berg08:947202-949131	122.35	275.39	1.17047	2.14745	0.0009	0.00346034	yes	thioredoxin reductase, putative (TRXR)	Yes	Yes
Δppm2 AG	PBANKA_082500	berg08:960312-962103	25.0488	44.6373	0.833506	1.68404	0.0127	0.0326679	yes	conserved Plasmodium protein, unknown function
Δppm2 AG	PBANKA_082510	berg08:963251-965897	8.2155	2.96955	-1.4681	-2.48067	0.0038	0.0118062	yes	conserved Plasmodium protein, unknown function
Δppm2 AG	PBANKA_082540	berg08:972859-976700	28.5378	12.3939	-1.20324	-2.94939	0.00075	0.00296317	yes	conserved Plasmodium protein, unknown function
Δppm2 AG	PBANKA_082550	berg08:978381-983703	160.59	44.373	-1.85562	-3.28159	5e-05	0.000274793	yes	conserved Plasmodium protein, unknown function	Yes	Yes
Δppm2 AG	PBANKA_082570	berg08:987252-987985	3454.14	1454.38	-1.24792	-6.77558	0.0004	0.00172384	yes	telomeric repeat binding factor 1, putative
Δppm2 AG	PBANKA_082580	berg08:988706-990308	143.655	361.607	1.33181	2.45681	0.00055	0.0022669	yes	conserved Plasmodium protein, unknown function
Δppm2 AG	PBANKA_082590	berg08:990939-991998	1060.64	343.533	-1.62641	-2.95468	5e-05	0.000274793	yes	conserved Plasmodium protein, unknown function
Δppm2 AG	PBANKA_082620	berg08:998166-999705	70.8012	130.685	0.884248	1.85053	0.00625	0.0179731	yes	protein phosphatase-beta, putative
Δppm2 AG	PBANKA_082670	berg08:1015530-1016537	463.666	1518.78	1.71176	3.55991	0.0001	0.000512711	yes	conserved Plasmodium protein, unknown function		Yes
Δppm2 AG	PBANKA_082690	berg08:1023311-1032107	24.0909	45.8992	0.929982	1.60554	0.00785	0.021776	yes	protein kinase, putative
Δppm2 AG	PBANKA_082700	berg08:1036047-1036203	69.4156	0	#NAME?	NA	0.00495	0.0147701	yes	conserved Plasmodium protein, unknown function
Δppm2 AG	PBANKA_082710	berg08:1037608-1042819	124.521	285.057	1.19486	1.83304	0.00285	0.00924319	yes	protein kinase, putative		Yes
Δppm2 AG	PBANKA_082730	berg08:1046995-1051366	11.239	28.9058	1.36284	2.68334	5e-05	0.000274793	yes	conserved Plasmodium protein, unknown function	Yes	Yes
Δppm2 AG	PBANKA_082740	berg08:1054375-1058623	166.315	38.8031	-2.09968	-3.53147	5e-05	0.000274793	yes	conserved Plasmodium protein, unknown function
Δppm2 AG	PBANKA_082750	berg08:1059230-1061861	35.451	96.9114	1.45084	2.89057	0.0001	0.000512711	yes	NAD synthase, putative		Yes
Δppm2 AG	PBANKA_082780	berg08:1067921-1068558	75.9065	18.1145	-2.06708	-4.59365	0.0001	0.000512711	yes	CS domain protein, putative
Δppm2 AG	PBANKA_082810	berg08:1082416-1084444	306.603	126.653	-1.27548	-2.45826	0.00055	0.0022669	yes	fumarate hydratase, putative
Δppm2 AG	PBANKA_082840	berg08:1091608-1093354	82.4323	39.7391	-1.05265	-2.33343	0.0008	0.00313128	yes	conserved Plasmodium protein, unknown function
Δppm2 AG	PBANKA_082850	berg08:1094236-1095163	376.865	98.8271	-1.93107	-4.2314	5e-05	0.000274793	yes	serine/threonine protein phosphatase, putative
Δppm2 AG	PBANKA_082880	berg08:1100604-1101503	4389.24	755.08	-2.53927	-8.27	5e-05	0.000274793	yes	cytochrome c oxidase, putative		Yes
Δppm2 AG	PBANKA_083000	berg08:1128952-1130371	75.7073	178.044	1.23373	3.04944	5e-05	0.000274793	yes	RNA-binding protein, putative
Δppm2 AG	PBANKA_083020	berg08:1134873-1139786	119.642	340.545	1.50912	2.07074	0.00085	0.00329525	yes	rhoptry protein-2, putative	Yes	Yes
Δppm2 AG	PBANKA_083040	berg08:1142165-1143105	5738.04	1673.79	-1.77744	-2.65471	0.00035	0.00153764	yes	conserved Plasmodium protein, unknown function
Δppm2 AG	PBANKA_083070	berg08:1150221-1151796	109.297	7.92705	-3.78533	-7.98986	5e-05	0.000274793	yes	procollagen lysine 5-dioxygenase, putative
Δppm2 AG	PBANKA_083080	berg08:1151864-1155098	13.7228	25.766	0.908897	1.92325	0.0033	0.0104686	yes	conserved Plasmodium protein, unknown function
Δppm2 AG	PBANKA_083090	berg08:1155682-1158445	50.8118	146.756	1.53018	3.53551	5e-05	0.000274793	yes	leucine-rich repeat protein (LRR8)
Δppm2 AG	PBANKA_083100	berg08:1161321-1166697	119.36	282.743	1.24418	1.47476	0.0044	0.0133794	yes	merozoite surface protein 1 (MSP1)
Δppm2 AG	PBANKA_083120	berg08:1171336-1175237	54.5527	95.229	0.80375	1.56534	0.01605	0.0397403	yes	diacylglycerol kinase, putative
Δppm2 AG	PBANKA_083140	berg08:1179775-1181325	21.5187	7.35267	-1.54925	-2.85554	0.00075	0.00296317	yes	conserved Plasmodium protein, unknown function		Yes
Δppm2 AG	PBANKA_083160	berg08:1199987-1201250	137.71	25.2362	-2.44807	-4.73521	5e-05	0.000274793	yes	conserved Plasmodium protein, unknown function
Δppm2 AG	PBANKA_083200	berg08:1210681-1211368	22.2424	3.6436	-2.60988	-4.23819	0.00085	0.00329525	yes	selenoprotein, putative (Sel2)		Yes
Δppm2 AG	PBANKA_083210	berg08:1212557-1213850	21.9475	42.2174	0.943784	1.76745	0.0066	0.0188152	yes	conserved Plasmodium protein, unknown function
Δppm2 AG	PBANKA_083220	berg08:1215473-1216895	31.0557	62.7092	1.01382	2.01238	0.0033	0.0104686	yes	conserved Plasmodium protein, unknown function
Δppm2 AG	PBANKA_083250	berg08:1221669-1223877	62.9207	130.242	1.04959	2.25865	0.0028	0.00910437	yes	conserved Plasmodium protein, unknown function
Δppm2 AG	PBANKA_083260	berg08:1224347-1225175	50.6001	91.3678	0.852548	2.07338	0.0094	0.0253366	yes	proteasome precursor, putative
Δppm2 AG	PBANKA_083290	berg08:1230727-1234135	12.9737	29.2473	1.17271	2.4301	0.00045	0.00190988	yes	conserved Plasmodium protein, unknown function
Δppm2 AG	PBANKA_083320	berg08:1241467-1242824	211.386	91.9116	-1.20156	-2.50434	0.00025	0.00114823	yes	peptide release factor, putative		Yes
Δppm2 AG	PBANKA_083330	berg08:1242832-1245272	36.7281	13.4956	-1.44439	-2.93754	0.0002	0.000945207	yes	zinc finger protein, putative
Δppm2 AG	PBANKA_083410	berg08:1267237-1269913	24.7852	13.3669	-0.890812	-2.13317	0.0085	0.0232902	yes	conserved Plasmodium protein, unknown function
Δppm2 AG	PBANKA_083500	berg08:1291461-1291908	39.0839	2.68554	-3.86329	-5.54252	0.0018	0.00625498	yes	conserved Plasmodium protein, unknown function
Δppm2 AG	PBANKA_083540	berg08:1297903-1298788	135.65	31.4086	-2.11065	-5.37238	5e-05	0.000274793	yes	conserved Plasmodium protein, unknown function
Δppm2 AG	PBANKA_083550	berg08:1299809-1301382	403.413	157.636	-1.35566	-2.95807	0.00015	0.000733735	yes	conserved Plasmodium protein, unknown function		Yes
Δppm2 AG	PBANKA_083560	berg08:1303614-1305434	109.02	335.986	1.6238	3.04913	5e-05	0.000274793	yes	cAMP-dependent protein kinase catalytic subunit (PKAc)	Yes	Yes
Δppm2 AG	PBANKA_083620	berg08:1316788-1319103	35.5652	103.219	1.53717	2.60692	5e-05	0.000274793	yes	conserved Plasmodium protein, unknown function
Δppm2 AG	PBANKA_083630	berg08:1320156-1325058	40.3162	114.642	1.5077	2.63856	5e-05	0.000274793	yes	cytoadherence linked asexual protein 9 (CLAG9)		Yes
Δppm2 AG	PBANKA_083650	berg08:1329882-1330551	36.6691	13.4361	-1.44845	-2.64716	0.00235	0.00784241	yes	conserved rodent malaria protein, unknown function
Δppm2 AG	PBANKA_083660	berg08:1334705-1335367	25.386	56.8806	1.1639	2.57159	0.00665	0.0189322	yes	conserved rodent malaria protein, unknown function
Δppm2 AG	PBANKA_083670	berg08:1336775-1338691	31.5957	61.7648	0.967057	1.88417	0.00345	0.0108768	yes	Pb-fam-1 protein
Δppm2 AG	PBANKA_083680	berg08:1339962-1341696	222.593	417.848	0.908571	1.79396	0.007	0.0197731	yes	Pb-fam-1 protein
Δppm2 AG	PBANKA_083690	berg08:1349404-1350666	13.4746	29.6014	1.13542	2.07282	0.00595	0.0172456	yes	BIR protein
Δppm2 AG	PBANKA_083700	berg08:1354510-1355637	24.2096	55.2565	1.19057	2.37546	0.0015	0.00535593	yes	BIR protein
Δppm2 AG	PBANKA_083710	berg08:1358833-1359508	12.9814	0.758353	-4.09743	-4.12768	0.0083	0.0228185	yes	Plasmodium exported protein, unknown function, fragment
Δppm2 AG	PBANKA_090010	berg09:2126-2903	267.035	24.8161	-3.42768	-6.82493	5e-05	0.000274793	yes	conserved rodent malaria protein, unknown function
Δppm2 AG	PBANKA_090020	berg09:6901-9594	1.72344	15.737	3.1908	3.78717	5e-05	0.000274793	yes	BIR protein
Δppm2 AG	PBANKA_090030	berg09:12557-14612	19.9271	108.934	2.45065	4.29481	5e-05	0.000274793	yes	BIR protein
Δppm2 AG	PBANKA_090070	berg09:29230-31734	4.14981	10.3119	1.3132	1.92806	0.0017	0.0059572	yes	BIR protein
Δppm2 AG	PBANKA_090080	berg09:34404-42862	8.24037	15.9764	0.955159	1.59635	0.0062	0.0178581	yes	reticulocyte binding protein, putative (Pb235)
Δppm2 AG	PBANKA_090170	berg09:76438-76919	1348.68	481.733	-1.48524	-8.43354	0.0003	0.00134523	yes	conserved Plasmodium protein, unknown function
Δppm2 AG	PBANKA_090180	berg09:77556-80703	20.6192	35.3508	0.77776	1.44953	0.0151	0.0377667	yes	conserved Plasmodium protein, unknown function
Δppm2 AG	PBANKA_090190	berg09:82739-91280	563.488	141.169	-1.99696	-2.36004	0.0002	0.000945207	yes	tubulin-tyrosine ligase, putative
Δppm2 AG	PBANKA_090220	berg09:109173-110617	77.206	36.6427	-1.07519	-2.61524	0.0051	0.0151495	yes	conserved Plasmodium protein, unknown function
Δppm2 AG	PBANKA_090230	berg09:112888-117189	13.375	4.38198	-1.60988	-2.56657	5e-05	0.000274793	yes	conserved Plasmodium protein, unknown function, fragment		Yes
Δppm2 AG	PBANKA_090240	berg09:118190-121847	43.5318	12.9679	-1.74713	-3.27829	5e-05	0.000274793	yes	conserved Plasmodium protein, unknown function, fragment		Yes
Δppm2 AG	PBANKA_090250	berg09:122702-125950	46.2313	136.221	1.55901	2.93493	5e-05	0.000274793	yes	kinesin-like protein, putative
Δppm2 AG	PBANKA_090270	berg09:131646-132561	5.85173	32.9173	2.49191	4.38297	5e-05	0.000274793	yes	leucine-rich repeat protein (LRR10)
Δppm2 AG	PBANKA_090280	berg09:134545-135611	129.731	21.6405	-2.58372	-5.54463	5e-05	0.000274793	yes	conserved Plasmodium protein, unknown function
Δppm2 AG	PBANKA_090300	berg09:138152-139695	8915.09	2228.64	-2.00009	-3.71329	0.0003	0.00134523	yes	conserved Plasmodium protein, unknown function
Δppm2 AG	PBANKA_090310	berg09:140880-142869	120.503	59.6131	-1.01537	-1.98266	0.00165	0.00580921	yes	nucleolar preribosomal assembly protein, putative		Yes
Δppm2 AG	PBANKA_090320	berg09:146838-149652	38.804	11.6665	-1.73383	-4.23056	5e-05	0.000274793	yes	conserved Plasmodium protein, unknown function
Δppm2 AG	PBANKA_090360	berg09:160511-163406	68.0402	115.897	0.768382	1.4747	0.01565	0.0389201	yes	dynamin-like protein, putative
Δppm2 AG	PBANKA_090380	berg09:168694-171592	1197.2	199.65	-2.58412	-4.07549	5e-05	0.000274793	yes	serine/threonine protein kinase, putative		Yes
Δppm2 AG	PBANKA_090420	berg09:183445-184924	439.58	134.493	-1.7086	-3.34198	5e-05	0.000274793	yes	conserved Plasmodium protein, unknown function
Δppm2 AG	PBANKA_090430	berg09:185843-187141	97.2797	18.8557	-2.36714	-5.24675	5e-05	0.000274793	yes	apicoplast import protein Tic20, putative (TIC20)		Yes
Δppm2 AG	PBANKA_090450	berg09:189904-191002	31.4768	56.803	0.851676	1.80639	0.01075	0.0283913	yes	ubiquitin activating enzyme (E1) subunit Aos1, putative
Δppm2 AG	PBANKA_090480	berg09:198833-199806	53.8494	209.178	1.95773	5.15045	5e-05	0.000274793	yes	conserved Plasmodium protein, unknown function
Δppm2 AG	PBANKA_090490	berg09:200248-200878	481.948	118.085	-2.02905	-5.88278	5e-05	0.000274793	yes	conserved Plasmodium protein, unknown function
Δppm2 AG	PBANKA_090520	berg09:205002-207360	84.5046	171.204	1.01862	2.0143	0.00325	0.0103317	yes	conserved Plasmodium protein, unknown function
Δppm2 AG	PBANKA_090550	berg09:213804-216449	13.1828	28.0967	1.09175	2.47259	0.00115	0.00427237	yes	conserved Plasmodium protein, unknown function		Yes
Δppm2 AG	PBANKA_090590	berg09:227540-231317	509.871	143.137	-1.83274	-2.7757	0.0001	0.000512711	yes	transcription factor with AP2 domain(s) (AP2-O)		Yes
Δppm2 AG	PBANKA_090600	berg09:232054-233101	14.5908	4.21947	-1.78993	-2.96481	0.0011	0.00411371	yes	alpha/beta hydrolase, putative
Δppm2 AG	PBANKA_090610	berg09:234078-235278	24.483	10.2605	-1.25467	-2.5313	0.00255	0.00840969	yes	conserved Plasmodium protein, unknown function
Δppm2 AG	PBANKA_090660	berg09:245413-247055	70.2352	39.2713	-0.83872	-1.87026	0.00985	0.0263621	yes	coproporphyrinogen oxidase, putative
Δppm2 AG	PBANKA_090700	berg09:266210-268109	66.4957	18.4552	-1.84923	-3.85769	5e-05	0.000274793	yes	conserved Plasmodium protein, unknown function	Yes	Yes
Δppm2 AG	PBANKA_090710	berg09:269461-271069	2093.2	408.289	-2.35805	-3.14684	5e-05	0.000274793	yes	inner membrane complex protein 1b (IMC1b)
Δppm2 AG	PBANKA_090740	berg09:278469-279240	51.6408	26.3115	-0.972817	-2.12572	0.01025	0.0272687	yes	dolichyl-phosphate b-d-mannosyltransferase, putative
Δppm2 AG	PBANKA_090750	berg09:279519-281989	169.398	346.589	1.03281	2.06132	0.0027	0.00882992	yes	conserved Plasmodium protein, unknown function
Δppm2 AG	PBANKA_090770	berg09:285002-288004	49.7156	23.9381	-1.05439	-2.27356	0.00085	0.00329525	yes	conserved Plasmodium protein, unknown function
Δppm2 AG	PBANKA_090790	berg09:290508-296991	898.744	224.89	-1.99869	-2.28178	0.0005	0.00208862	yes	conserved Plasmodium protein, unknown function
Δppm2 AG	PBANKA_090820	berg09:309336-311439	20.689	37.9041	0.873493	1.97877	0.0071	0.0200138	yes	conserved Plasmodium protein, unknown function
Δppm2 AG	PBANKA_090830	berg09:313677-319536	30.0976	73.0752	1.27973	2.29344	0.0002	0.000945207	yes	conserved Plasmodium protein, unknown function
Δppm2 AG	PBANKA_090840	berg09:321493-326092	8.49826	2.28023	-1.89799	-3.16272	5e-05	0.000274793	yes	conserved Plasmodium protein, unknown function
Δppm2 AG	PBANKA_090860	berg09:333070-333731	327.313	137.213	-1.25426	-2.49744	0.00145	0.00520376	yes	conserved Plasmodium protein, unknown function		Yes
Δppm2 AG	PBANKA_090930	berg09:354410-355955	42.6167	21.1656	-1.0097	-2.22727	0.00235	0.00784241	yes	adrenodoxin reductase, putative	Yes	Yes
Δppm2 AG	PBANKA_090950	berg09:360271-362715	175.762	60.1568	-1.54682	-2.98714	5e-05	0.000274793	yes	AAA family ATPase, putative
Δppm2 AG	PBANKA_091020	berg09:407006-409370	106.33	0.14997	-9.46966	-6.96731	0.008	0.0221308	yes	protein phosphatase 2C, putative
Δppm2 AG	PBANKA_091050	berg09:427650-428351	10.3464	1.52022	-2.76678	-2.83992	0.0108	0.0285072	yes	conserved Plasmodium protein, unknown function
Δppm2 AG	PBANKA_091060	berg09:428789-429167	42.0656	5.13856	-3.0332	-5.64932	0.0008	0.00313128	yes	ubiquitin related modifier, putative
Δppm2 AG	PBANKA_091070	berg09:430034-437906	27.9996	12.6556	-1.14563	-2.16758	0.0003	0.00134523	yes	conserved Plasmodium protein, unknown function	Yes	Yes
Δppm2 AG	PBANKA_091080	berg09:439221-441700	22.5223	56.3088	1.32201	2.60022	5e-05	0.000274793	yes	conserved Plasmodium protein, unknown function
Δppm2 AG	PBANKA_091090	berg09:443474-444091	248.473	685.218	1.46348	4.50698	5e-05	0.000274793	yes	conserved Plasmodium protein, unknown function
Δppm2 AG	PBANKA_091100	berg09:444955-447133	25.3757	66.226	1.38395	2.77948	5e-05	0.000274793	yes	conserved Plasmodium protein, unknown function
Δppm2 AG	PBANKA_091110	berg09:447771-449144	42.5661	137.487	1.69152	3.27279	5e-05	0.000274793	yes	conserved Plasmodium protein, unknown function
Δppm2 AG	PBANKA_091130	berg09:451568-452849	13.8467	36.051	1.3805	2.44001	0.0001	0.000512711	yes	UVB-resistance protein UVR8 homologue, putative	Yes	Yes
Δppm2 AG	PBANKA_091210	berg09:484698-486614	367.831	826.14	1.16734	2.0625	0.00135	0.00489945	yes	casein kinase 1 (CK1)
Δppm2 AG	PBANKA_091250	berg09:500835-502635	607.034	198.508	-1.61258	-2.65307	5e-05	0.000274793	yes	conserved Plasmodium protein, unknown function
Δppm2 AG	PBANKA_091260	berg09:503558-513101	25.4651	68.9787	1.43763	2.23716	0.0003	0.00134523	yes	conserved Plasmodium protein, unknown function		Yes
Δppm2 AG	PBANKA_091270	berg09:516965-519360	158.247	321.618	1.02317	2.23604	0.00085	0.00329525	yes	3-oxo-5-alpha-steroid 4-dehydrogenase, putative		Yes
Δppm2 AG	PBANKA_091280	berg09:520148-520592	16.9848	3.2197	-2.39924	-3.62497	0.0077	0.0214191	yes	conserved Plasmodium protein, unknown function
Δppm2 AG	PBANKA_091290	berg09:521380-521854	84.8116	26.4545	-1.68075	-7.53809	0.01755	0.0428306	yes	conserved Plasmodium protein, unknown function
Δppm2 AG	PBANKA_091300	berg09:522143-527754	37.4478	116.359	1.63563	2.61257	5e-05	0.000274793	yes	conserved Plasmodium protein, unknown function	Yes	Yes
Δppm2 AG	PBANKA_091340	berg09:540710-542444	107.885	292.199	1.43746	2.39349	0.00015	0.000733735	yes	protein phosphatase 2C, putative
Δppm2 AG	PBANKA_091360	berg09:545818-547681	38.3948	124.44	1.69646	3.50895	5e-05	0.000274793	yes	conserved Plasmodium protein, unknown function
Δppm2 AG	PBANKA_091380	berg09:551620-556133	17.4102	33.1246	0.927972	1.76694	0.003	0.00965172	yes	DNA-directed RNA polymerase 1, subunit 2, putative
Δppm2 AG	PBANKA_091410	berg09:565036-571324	45.9975	21.8605	-1.07323	-2.00918	0.00105	0.00395371	yes	conserved Plasmodium protein, unknown function		Yes
Δppm2 AG	PBANKA_091430	berg09:581031-582303	48.3272	86.424	0.838598	1.74115	0.0091	0.0246527	yes	protein disulfide isomerase related protein, putative
Δppm2 AG	PBANKA_091450	berg09:587887-591986	13.9859	32.0292	1.19541	2.32409	0.00015	0.000733735	yes	conserved Plasmodium protein, unknown function		Yes
Δppm2 AG	PBANKA_091460	berg09:593219-595711	357.721	120.145	-1.57406	-2.90763	0.0001	0.000512711	yes	RNA (uracil-5-)methyltransferase, putative	Yes	Yes
Δppm2 AG	PBANKA_091470	berg09:596936-599061	33.5747	60.8702	0.858362	1.51635	0.01285	0.0329998	yes	conserved Plasmodium protein, unknown function
Δppm2 AG	PBANKA_091480	berg09:599923-601762	4.04796	8.96591	1.14725	2.11236	0.0172	0.0421162	yes	conserved Plasmodium protein, unknown function
Δppm2 AG	PBANKA_091490	berg09:602069-603355	56.2069	12.5476	-2.16334	-4.89877	5e-05	0.000274793	yes	conserved Plasmodium protein, unknown function
Δppm2 AG	PBANKA_091500	berg09:605045-606716	73.0091	168.583	1.20731	1.98591	0.00115	0.00427237	yes	apical membrane antigen 1 (AMA1)		Yes
Δppm2 AG	PBANKA_091520	berg09:612414-616380	11.8483	29.5477	1.31837	2.44244	0.0001	0.000512711	yes	conserved Plasmodium protein, unknown function
Δppm2 AG	PBANKA_091600	berg09:635360-638702	3.45672	12.1826	1.81734	2.87851	5e-05	0.000274793	yes	conserved Plasmodium protein, unknown function
Δppm2 AG	PBANKA_091610	berg09:639339-640161	157.123	290.28	0.885546	2.25744	0.00445	0.0135014	yes	nucleic acid binding protein, putative
Δppm2 AG	PBANKA_091620	berg09:642848-644617	152.342	324.992	1.09309	1.87361	0.0027	0.00882992	yes	TCP-1/cpn60 chaperonin family, putative		Yes
Δppm2 AG	PBANKA_091665	berg09:663424-664314	385.585	77.9401	-2.30661	-6.24692	5e-05	0.000274793	yes	conserved Plasmodium protein, unknown function
Δppm2 AG	PBANKA_091670	berg09:666075-666867	6169.77	1402.2	-2.13753	-3.15321	0.00015	0.000733735	yes	conserved Plasmodium protein, unknown function
Δppm2 AG	PBANKA_091690	berg09:673624-674962	47.1531	24.3161	-0.955441	-2.09219	0.0045	0.0136281	yes	conserved Plasmodium protein, unknown function
Δppm2 AG	PBANKA_091720	berg09:682452-682887	1524.87	390.501	-1.96529	-3.51401	0.0004	0.00172384	yes	RNA-binding protein s1, putative
Δppm2 AG	PBANKA_091740	berg09:687618-689408	112.201	191.086	0.768127	1.82037	0.0206	0.0489861	yes	armadillo repeat protein PF16 (PF16)
Δppm2 AG	PBANKA_091770	berg09:699516-702387	14.6695	26.1512	0.834054	1.65218	0.0138	0.0350103	yes	conserved Plasmodium protein, unknown function
Δppm2 AG	PBANKA_091790	berg09:707803-709159	127.022	221.683	0.803417	1.49219	0.01275	0.0327753	yes	26S protease subunit regulatory subunit 6a, putative
Δppm2 AG	PBANKA_091820	berg09:716453-718667	2.47551	0.71022	-1.80139	-1.90088	0.00965	0.0259052	yes	N-acetyl glucosamine phosphate mutase, putative
Δppm2 AG	PBANKA_091840	berg09:723204-724038	31.9639	7.82733	-2.02985	-3.53498	0.00025	0.00114823	yes	conserved Plasmodium protein, unknown function
Δppm2 AG	PBANKA_091900	berg09:744580-746452	43.7048	104.383	1.25603	2.44821	0.0003	0.00134523	yes	26S proteasome regulatory complex subunit, putative		Yes
Δppm2 AG	PBANKA_091910	berg09:749422-750589	469.221	905.828	0.94897	1.65986	0.01685	0.0414052	yes	parasitophorous vacuolar protein 1, putative (PV1)
Δppm2 AG	PBANKA_091940	berg09:756213-758480	119.186	69.3147	-0.781976	-1.70314	0.0121	0.0313786	yes	conserved Plasmodium protein, unknown function
Δppm2 AG	PBANKA_091990	berg09:772652-777353	127.021	40.5853	-1.64604	-3.14529	5e-05	0.000274793	yes	ATP-dependent phosphofructokinase, putative
Δppm2 AG	PBANKA_092030	berg09:780979-783687	35.527	20.8874	-0.766286	-1.73187	0.0176	0.0429363	yes	conserved Plasmodium protein, unknown function
Δppm2 AG	PBANKA_092070	berg09:799024-800729	49.5907	117.904	1.24947	2.66758	0.0001	0.000512711	yes	conserved Plasmodium protein, unknown function
Δppm2 AG	PBANKA_092080	berg09:801448-803303	274.197	672.325	1.29395	2.51713	0.00035	0.00153764	yes	CRAL/TRIO domain-containing protein, putative
Δppm2 AG	PBANKA_092100	berg09:808028-808772	20.1545	5.49311	-1.87541	-3.26682	0.00615	0.0177356	yes	conserved Plasmodium protein, unknown function
Δppm2 AG	PBANKA_092110	berg09:810200-811058	93.3292	55.086	-0.760643	-1.79979	0.0165	0.0406804	yes	methyltransferase, putative
Δppm2 AG	PBANKA_092120	berg09:811616-811999	430.669	173.646	-1.31043	-7.74129	0.00565	0.0165161	yes	conserved Plasmodium protein, unknown function
Δppm2 AG	PBANKA_092130	berg09:814085-814613	155.1	466.017	1.58719	4.41254	5e-05	0.000274793	yes	deoxyuridine 5'-triphosphate nucleotidohydrolase, putative		Yes
Δppm2 AG	PBANKA_092140	berg09:816223-817953	117.073	220.848	0.91565	1.92013	0.00745	0.0208394	yes	conserved Plasmodium protein, unknown function
Δppm2 AG	PBANKA_092180	berg09:832544-834323	42.7096	105.025	1.2981	2.71221	0.0002	0.000945207	yes	steryl ester hydrolase, putative	Yes	Yes
Δppm2 AG	PBANKA_092190	berg09:835024-838531	7.36732	14.3522	0.962057	1.79203	0.0138	0.0350103	yes	conserved Plasmodium protein, unknown function
Δppm2 AG	PBANKA_092200	berg09:840262-842023	32.0414	58.0147	0.856482	2.02225	0.00885	0.0240844	yes	DnaJ protein, putative
Δppm2 AG	PBANKA_092220	berg09:846511-849769	33.9128	17.0592	-0.991286	-2.34211	0.00125	0.00458808	yes	ThiF family protein, putative	Yes	Yes
Δppm2 AG	PBANKA_092250	berg09:856263-858446	134.05	304.803	1.18511	2.02722	0.0008	0.00313128	yes	conserved Plasmodium protein, unknown function
Δppm2 AG	PBANKA_092300	berg09:868910-873143	51.4692	27.6311	-0.897415	-1.69957	0.0061	0.0176147	yes	DNA-dependent RNA polymerase, putative
Δppm2 AG	PBANKA_092330	berg09:879417-881016	3551.43	602.436	-2.55952	-3.59982	5e-05	0.000274793	yes	conserved Plasmodium protein, unknown function
Δppm2 AG	PBANKA_092360	berg09:886951-887944	429.443	125.307	-1.777	-3.92384	5e-05	0.000274793	yes	co-chaperone GrpE, putative
Δppm2 AG	PBANKA_092380	berg09:891232-893002	1.26684	3.64131	1.52322	1.63611	0.01605	0.0397403	yes	pyruvate dehydrogenase E1 component, alpha subunit, putative
Δppm2 AG	PBANKA_092480	berg09:923864-927443	38.4599	70.3402	0.870996	1.43848	0.0076	0.0211819	yes	conserved Plasmodium protein, unknown function
Δppm2 AG	PBANKA_092500	berg09:932575-934348	134.504	242.314	0.849234	1.75515	0.0107	0.0282769	yes	conserved Plasmodium protein, unknown function
Δppm2 AG	PBANKA_092510	berg09:934890-937428	126.072	267.7	1.08636	1.96611	0.0025	0.00826574	yes	leucine-rich repeat protein (LRR11)		Yes
Δppm2 AG	PBANKA_092540	berg09:955953-971682	21.866	73.1594	1.74235	2.45182	5e-05	0.000274793	yes	dynein heavy chain, putative		Yes
Δppm2 AG	PBANKA_092570	berg09:980997-988888	24.1125	59.5328	1.3039	2.18708	0.0003	0.00134523	yes	conserved Plasmodium protein, unknown function
Δppm2 AG	PBANKA_092600	berg09:1000163-1001219	6.50778	1.25345	-2.37626	-2.91512	0.0036	0.0112765	yes	conserved Plasmodium protein, unknown function
Δppm2 AG	PBANKA_092650	berg09:1017744-1022679	100.148	17.3524	-2.52894	-4.53638	5e-05	0.000274793	yes	petidase, M16 family, putative
Δppm2 AG	PBANKA_092660	berg09:1022934-1025256	101.856	48.4363	-1.07238	-2.10073	0.00095	0.00362702	yes	protein GCN20, putative
Δppm2 AG	PBANKA_092680	berg09:1029279-1030857	37.1854	13.6927	-1.44132	-3.05518	5e-05	0.000274793	yes	conserved Plasmodium protein, unknown function
Δppm2 AG	PBANKA_092730	berg09:1047718-1049253	443.448	104.214	-2.08922	-4.28917	5e-05	0.000274793	yes	zinc finger, DHHC-type, putative
Δppm2 AG	PBANKA_092740	berg09:1050274-1050643	462.483	267.792	-0.788286	-2.96006	0.0166	0.0408867	yes	conserved Plasmodium protein, unknown function
Δppm2 AG	PBANKA_092760	berg09:1052574-1055820	577.867	178.454	-1.69518	-3.20114	5e-05	0.000274793	yes	conserved Plasmodium protein, unknown function
Δppm2 AG	PBANKA_092770	berg09:1056642-1062820	98.4411	247.764	1.33164	1.77706	0.00195	0.00668762	yes	conserved Plasmodium protein, unknown function		Yes
Δppm2 AG	PBANKA_092790	berg09:1066995-1068407	45.1045	23.5609	-0.93688	-2.11186	0.00515	0.0152746	yes	metal ion channel, putative
Δppm2 AG	PBANKA_092830	berg09:1078257-1082253	22.4038	54.6199	1.28568	2.75444	0.0001	0.000512711	yes	conserved Plasmodium protein, unknown function
Δppm2 AG	PBANKA_092850	berg09:1088275-1091191	40.4576	74.7172	0.885028	1.61021	0.00695	0.0196561	yes	peptidase, putative
Δppm2 AG	PBANKA_092880	berg09:1101423-1102338	84.9613	197.243	1.2151	2.44088	5e-05	0.000274793	yes	U2 snRNP auxiliary factor, small subunit, putative		Yes
Δppm2 AG	PBANKA_092890	berg09:1103792-1104361	409.723	123.065	-1.73523	-5.40856	5e-05	0.000274793	yes	conserved protein, unknown function
Δppm2 AG	PBANKA_092910	berg09:1107226-1108177	147.695	56.0269	-1.39843	-3.11852	5e-05	0.000274793	yes	acyl-CoA-binding protein, putative		Yes
Δppm2 AG	PBANKA_092920	berg09:1108457-1109729	514.15	203.6	-1.33645	-3.05956	5e-05	0.000274793	yes	conserved Plasmodium protein, unknown function
Δppm2 AG	PBANKA_092930	berg09:1110313-1112284	790.944	211.086	-1.90575	-3.572	5e-05	0.000274793	yes	conserved Plasmodium protein, unknown function		Yes
Δppm2 AG	PBANKA_092940	berg09:1113521-1117592	248.756	91.3586	-1.44512	-2.5857	0.0001	0.000512711	yes	conserved Plasmodium protein, unknown function
Δppm2 AG	PBANKA_092970	berg09:1125421-1126342	382.427	167.169	-1.19388	-2.73228	0.00025	0.00114823	yes	haloacid dehalogenase-like hydrolase, putative
Δppm2 AG	PBANKA_093010	berg09:1137019-1140704	133.618	63.2485	-1.07901	-2.14539	0.0012	0.00442918	yes	conserved Plasmodium protein, unknown function
Δppm2 AG	PBANKA_093030	berg09:1147493-1148292	353.994	1022.56	1.53038	3.47648	5e-05	0.000274793	yes	GTP-binding nuclear protein, putative
Δppm2 AG	PBANKA_093040	berg09:1149025-1150217	90.2444	26.8462	-1.74912	-3.80193	5e-05	0.000274793	yes	conserved Plasmodium protein, unknown function
Δppm2 AG	PBANKA_093080	berg09:1157058-1161816	4.4038	10.7927	1.29324	2.58546	0.00045	0.00190988	yes	conserved Plasmodium protein, unknown function
Δppm2 AG	PBANKA_093090	berg09:1162633-1163893	50.6861	100.113	0.981966	2.2563	0.00095	0.00362702	yes	deubiquinating/deneddylating enzyme, putative (UCH54)
Δppm2 AG	PBANKA_093110	berg09:1170117-1171944	699.054	402.862	-0.795118	-1.70395	0.016	0.0396455	yes	conserved Plasmodium protein, unknown function
Δppm2 AG	PBANKA_093120	berg09:1175219-1178317	107.633	232.916	1.11368	1.78239	0.00245	0.00812345	yes	heat shock protein 101, putative
Δppm2 AG	PBANKA_093130	berg09:1181099-1183145	248.545	501.976	1.01411	1.58992	0.00725	0.0203696	yes	dipeptidyl aminopeptidase, putative
Δppm2 AG	PBANKA_093140	berg09:1184488-1186789	5.27183	14.282	1.43782	2.45985	0.00035	0.00153764	yes	oligosaccharyl transferase STT3 subunit, putative		Yes
Δppm2 AG	PBANKA_093150	berg09:1187414-1188776	322.353	90.15	-1.83824	-3.58447	5e-05	0.000274793	yes	folate transporter 2, putative (FT2)		Yes
Δppm2 AG	PBANKA_093160	berg09:1191281-1192553	125.656	44.0075	-1.51366	-3.08279	5e-05	0.000274793	yes	ER membrane protein Sec12, putative (SEC12)
Δppm2 AG	PBANKA_093190	berg09:1197628-1201918	31.7717	57.1319	0.846556	1.71148	0.00765	0.0213011	yes	serine esterase, putative
Δppm2 AG	PBANKA_093210	berg09:1206686-1208800	425.846	212.585	-1.0023	-1.99371	0.0032	0.0101984	yes	conserved Plasmodium protein, unknown function
Δppm2 AG	PBANKA_093230	berg09:1212996-1214278	132.003	74.4691	-0.82586	-1.8474	0.0094	0.0253366	yes	transcription factor with AP2 domain(s), putative (ApiAP2)
Δppm2 AG	PBANKA_093240	berg09:1215669-1217076	100.759	245.073	1.2823	2.52594	0.00015	0.000733735	yes	berghepain-2 (BP2)		Yes
Δppm2 AG	PBANKA_093250	berg09:1217777-1221061	3745.64	1063.52	-1.81636	-1.92872	0.001	0.00379118	yes	SET domain protein, putative		Yes
Δppm2 AG	PBANKA_093260	berg09:1223770-1225890	3959.39	878.627	-2.17195	-2.78888	0.00015	0.000733735	yes	conserved Plasmodium protein, unknown function	Yes	Yes
Δppm2 AG	PBANKA_093300	berg09:1238917-1242104	247.312	475.674	0.943644	1.42119	0.01565	0.0389201	yes	serine/threonine protein kinase, puative
Δppm2 AG	PBANKA_093310	berg09:1244675-1245632	8.39908	21.1961	1.3355	2.23467	0.0039	0.0120775	yes	conserved Plasmodium protein, unknown function
Δppm2 AG	PBANKA_093330	berg09:1248236-1250078	31.2532	58.3235	0.900073	1.95671	0.005	0.0148976	yes	conserved Plasmodium protein, unknown function
Δppm2 AG	PBANKA_093360	berg09:1257253-1257973	92.4864	218.365	1.23943	3.19926	0.0002	0.000945207	yes	dynein light chain 2, putative
Δppm2 AG	PBANKA_093370	berg09:1260720-1262292	103.945	229.833	1.14476	2.06152	0.001	0.00379118	yes	mitogen-activated protein kinase 2 (MAP2)
Δppm2 AG	PBANKA_093380	berg09:1263973-1266067	9.17855	24.326	1.40616	2.75887	0.00015	0.000733735	yes	conserved Plasmodium protein, unknown function
Δppm2 AG	PBANKA_093460	berg09:1285345-1302168	2.10651	5.03138	1.2561	2.34595	0.0001	0.000512711	yes	conserved Plasmodium protein, unknown function		Yes
Δppm2 AG	PBANKA_093470	berg09:1304106-1306381	130.845	278.458	1.0896	2.158	0.0012	0.00442918	yes	conserved Plasmodium protein, unknown function
Δppm2 AG	PBANKA_093490	berg09:1308812-1312605	7.00891	26.7025	1.92971	3.28708	5e-05	0.000274793	yes	conserved Plasmodium protein, unknown function
Δppm2 AG	PBANKA_093500	berg09:1313787-1315560	42.9571	141.807	1.72295	3.20498	5e-05	0.000274793	yes	conserved Plasmodium protein, unknown function
Δppm2 AG	PBANKA_093570	berg09:1335025-1336337	135.144	28.4461	-2.24819	-5.76653	5e-05	0.000274793	yes	conserved Plasmodium protein, unknown function
Δppm2 AG	PBANKA_093600	berg09:1341925-1344265	209.794	46.0267	-2.18843	-4.25146	5e-05	0.000274793	yes	inositol-5 phosphatase, putative
Δppm2 AG	PBANKA_093620	berg09:1347285-1347849	19.4681	6.28102	-1.63204	-3.10608	0.0161	0.0398459	yes	conserved Plasmodium protein, unknown function
Δppm2 AG	PBANKA_093650	berg09:1354128-1355178	53.4511	174.613	1.70787	3.65915	5e-05	0.000274793	yes	replication factor C subunit 5, putative (RFC5)	Yes	Yes
Δppm2 AG	PBANKA_093680	berg09:1360533-1361893	183.057	430.547	1.23388	2.8962	0.00095	0.00362702	yes	conserved Plasmodium protein, unknown function
Δppm2 AG	PBANKA_093700	berg09:1364900-1366052	162.706	94.4461	-0.784706	-2.00541	0.0126	0.032465	yes	mitochondrial ribosomal protein L11 precursor, putative
Δppm2 AG	PBANKA_093720	berg09:1371505-1375800	78.5089	173.96	1.14783	1.7947	0.00195	0.00668762	yes	asparagine-rich antigen, putative
Δppm2 AG	PBANKA_093750	berg09:1386106-1388182	674.208	107.869	-2.64391	-4.48779	5e-05	0.000274793	yes	conserved Plasmodium protein, unknown function		Yes
Δppm2 AG	PBANKA_093760	berg09:1389678-1390247	64.4656	19.819	-1.70165	-5.93698	0.0207	0.049185	yes	conserved Plasmodium protein, unknown function
Δppm2 AG	PBANKA_093770	berg09:1390831-1391621	904.239	2242.91	1.31059	4.99068	0.0001	0.000512711	yes	apicoplast ribosomal protein L36e precursor, putative
Δppm2 AG	PBANKA_093800	berg09:1402713-1406216	1232.25	267.07	-2.206	-2.7145	5e-05	0.000274793	yes	conserved Plasmodium protein, unknown function
Δppm2 AG	PBANKA_093820	berg09:1409628-1410320	153.09	6.1645	-4.63425	-8.81867	5e-05	0.000274793	yes	conserved Plasmodium protein, unknown function
Δppm2 AG	PBANKA_093840	berg09:1416545-1417574	313.588	613.835	0.96898	1.78793	0.0103	0.0273867	yes	endoplasmic reticulum-resident calcium binding protein, putative
Δppm2 AG	PBANKA_093900	berg09:1434338-1439426	317.547	130.94	-1.27807	-1.79381	0.0033	0.0104686	yes	ion channel protein, putative
Δppm2 AG	PBANKA_093930	berg09:1457281-1460485	32.8447	67.9957	1.04978	2.27307	0.0056	0.0163912	yes	conserved Plasmodium protein, unknown function
Δppm2 AG	PBANKA_093950	berg09:1463276-1464326	1542	611.382	-1.33466	-1.76564	0.00175	0.00610695	yes	Rad51 homolog, putative		Yes
Δppm2 AG	PBANKA_094000	berg09:1490038-1490731	124.886	33.8096	-1.8851	-4.63556	5e-05	0.000274793	yes	conserved Plasmodium protein, unknown function
Δppm2 AG	PBANKA_094030	berg09:1500077-1503449	80.5839	19.9047	-2.01739	-4.15847	5e-05	0.000274793	yes	DEAD/DEAH helicase, putative
Δppm2 AG	PBANKA_094070	berg09:1513908-1516416	11.8693	22.5314	0.924699	1.94328	0.00915	0.0247713	yes	conserved Plasmodium protein, unknown function
Δppm2 AG	PBANKA_094100	berg09:1521949-1522351	30.3904	5.54247	-2.45502	-4.12038	0.005	0.0148976	yes	conserved Plasmodium protein, unknown function
Δppm2 AG	PBANKA_094120	berg09:1527673-1529197	86.9532	150.228	0.788845	1.4411	0.0151	0.0377667	yes	conserved protein, unknown function
Δppm2 AG	PBANKA_094140	berg09:1534442-1535114	99.8587	473.963	2.24681	6.19307	5e-05	0.000274793	yes	caltractin (centrin), putative (CEN4)
Δppm2 AG	PBANKA_094160	berg09:1539988-1542256	40.3681	87.9525	1.12351	2.52728	0.0004	0.00172384	yes	conserved Plasmodium protein, unknown function
Δppm2 AG	PBANKA_094170	berg09:1543160-1546153	66.7831	122.493	0.87514	1.87341	0.00715	0.0201329	yes	conserved Plasmodium protein, unknown function
Δppm2 AG	PBANKA_094190	berg09:1550854-1551166	2592.5	5149.47	0.990077	2.9568	0.0157	0.0390179	yes	histone H4, putative
Δppm2 AG	PBANKA_094200	berg09:1552657-1556008	19.6176	39.2879	1.00194	2.27695	0.00155	0.0055057	yes	calcium/calmodulin-dependent protein kinase, putative		Yes
Δppm2 AG	PBANKA_094210	berg09:1560006-1562214	11.7408	21.83	0.894783	1.66648	0.02045	0.0486833	yes	conserved Plasmodium protein, unknown function
Δppm2 AG	PBANKA_094220	berg09:1563734-1564856	47.4594	87.9918	0.890675	2.02626	0.0134	0.0341627	yes	RNA polymerase subunit, putative
Δppm2 AG	PBANKA_094230	berg09:1565209-1566919	33.056	87.8194	1.40963	2.67053	0.00015	0.000733735	yes	radial spoke head protein, putative
Δppm2 AG	PBANKA_094240	berg09:1568055-1569819	37.0816	91.5448	1.30377	2.80064	5e-05	0.000274793	yes	conserved Plasmodium protein, unknown function
Δppm2 AG	PBANKA_094250	berg09:1570575-1571972	149.316	338.925	1.1826	2.34196	0.00075	0.00296317	yes	conserved Plasmodium protein, unknown function
Δppm2 AG	PBANKA_094260	berg09:1573624-1576397	26.3739	65.3691	1.3095	2.7268	5e-05	0.000274793	yes	conserved Plasmodium protein, unknown function
Δppm2 AG	PBANKA_094280	berg09:1584318-1586013	14.3557	35.1409	1.29152	2.42118	0.00095	0.00362702	yes	syntaxin, putative
Δppm2 AG	PBANKA_094330	berg09:1605561-1607079	48.4058	29.1822	-0.730092	-1.54889	0.0197	0.0472051	yes	actin-related protein, putative
Δppm2 AG	PBANKA_094340	berg09:1609438-1613022	4403.82	1157.11	-1.92823	-1.96838	0.0004	0.00172384	yes	CPW-WPC family protein, putative
Δppm2 AG	PBANKA_094350	berg09:1613407-1617430	11.7886	29.5237	1.32448	2.37501	5e-05	0.000274793	yes	iron-sulfur assembly protein, sufD, putative
Δppm2 AG	PBANKA_094380	berg09:1626606-1627797	0.953299	6.21618	2.70503	2.71	0.0056	0.0163912	yes	BIR protein, pseudogene
Δppm2 AG	PBANKA_100010	berg10:1702-10034	1.94241	5.07791	1.38639	2.27098	0.0005	0.00208862	yes	reticulocyte binding protein, putative (Pb235)
Δppm2 AG	PBANKA_100020	berg10:11387-13007	76.8208	181.392	1.23954	2.67911	0.0003	0.00134523	yes	Pb-fam-1 protein
Δppm2 AG	PBANKA_100050	berg10:21805-23809	33.9098	96.1658	1.50382	2.81484	5e-05	0.000274793	yes	conserved rodent malaria protein, unknown function
Δppm2 AG	PBANKA_100060	berg10:26151-27311	331.471	756.855	1.19114	1.43636	0.00725	0.0203696	yes	erythrocyte membrane antigen 1
Δppm2 AG	PBANKA_100090	berg10:34063-35068	16.0258	3.61661	-2.14769	-3.57209	0.01375	0.0349005	yes	conserved Plasmodium protein, unknown function
Δppm2 AG	PBANKA_100130	berg10:54311-56814	21.6749	49.914	1.20342	2.49281	0.0001	0.000512711	yes	conserved Plasmodium protein, unknown function
Δppm2 AG	PBANKA_100140	berg10:61837-64660	380.435	175.354	-1.11738	-1.84357	0.00215	0.00726745	yes	splicing factor, putative		Yes
Δppm2 AG	PBANKA_100190	berg10:92175-92735	25.6246	54.044	1.0766	2.47671	0.0149	0.037357	yes	conserved Plasmodium protein, unknown function
Δppm2 AG	PBANKA_100210	berg10:98650-99709	1254.98	184.801	-2.76361	-4.7884	5e-05	0.000274793	yes	6-cysteine protein (P36)
Δppm2 AG	PBANKA_100230	berg10:107610-119535	3.26042	1.5814	-1.04385	-1.80753	0.0051	0.0151495	yes	conserved Plasmodium protein, unknown function
Δppm2 AG	PBANKA_100240	berg10:119776-122445	37.2231	72.8128	0.967995	1.6683	0.0055	0.0161425	yes	protease, putative
Δppm2 AG	PBANKA_100270	berg10:128970-131194	20.2718	36.6961	0.85615	1.64574	0.01075	0.0283913	yes	ATP-dependent RNA helicase, putative
Δppm2 AG	PBANKA_100320	berg10:163925-164871	97.1993	43.6739	-1.15417	-2.67387	0.001	0.00379118	yes	conserved Plasmodium protein, unknown function		Yes
Δppm2 AG	PBANKA_100330	berg10:165799-167827	23.6463	10.3619	-1.19033	-2.24817	0.0071	0.0200138	yes	conserved Plasmodium membrane protein, unknown function
Δppm2 AG	PBANKA_100350	berg10:178390-178705	298.472	118.987	-1.32679	-5.5429	0.0004	0.00172384	yes	conserved Plasmodium protein, unknown function
Δppm2 AG	PBANKA_100360	berg10:179574-182140	46.459	86.5244	0.89715	1.62882	0.0049	0.0146445	yes	apical sushi protein, putative (ASP)
Δppm2 AG	PBANKA_100430	berg10:200768-204937	46.8562	26.974	-0.796671	-1.6814	0.0095	0.0255649	yes	conserved Plasmodium protein, unknown function
Δppm2 AG	PBANKA_100440	berg10:204971-206404	402.624	109.014	-1.88493	-3.20649	5e-05	0.000274793	yes	conserved Plasmodium protein, unknown function		Yes
Δppm2 AG	PBANKA_100450	berg10:207244-215584	58.5914	19.3418	-1.59896	-2.68875	5e-05	0.000274793	yes	conserved Plasmodium protein, unknown function		Yes
Δppm2 AG	PBANKA_100560	berg10:248926-249442	205.865	118.38	-0.798276	-2.23113	0.0163	0.0402613	yes	conserved Plasmodium protein, unknown function
Δppm2 AG	PBANKA_100570	berg10:251985-255207	25.9921	50.0434	0.945108	1.70381	0.00285	0.00924319	yes	conserved Plasmodium protein, unknown function		Yes
Δppm2 AG	PBANKA_100580	berg10:256323-257751	94.7951	176.807	0.899292	1.83119	0.0054	0.015898	yes	conserved Plasmodium protein, unknown function
Δppm2 AG	PBANKA_100590	berg10:258488-260150	50.6153	107.856	1.09146	2.0584	0.00125	0.00458808	yes	zinc-finger, RAN binding protein, putative		Yes
Δppm2 AG	PBANKA_100600	berg10:261186-263048	5.31499	18.665	1.81219	2.77045	5e-05	0.000274793	yes	conserved Plasmodium protein, unknown function		Yes
Δppm2 AG	PBANKA_100610	berg10:264299-265739	209.69	615.656	1.55386	2.14792	0.0007	0.00279327	yes	flap endonuclease 1, putative
Δppm2 AG	PBANKA_100620	berg10:268809-271809	28.5845	59.2944	1.05266	1.76489	0.00175	0.00610695	yes	sporozoite invasion-associated protein 1 (SIAP1)
Δppm2 AG	PBANKA_100640	berg10:277763-278738	13.9206	6.13792	-1.1814	-1.79345	0.015	0.0375645	yes	conserved Plasmodium protein, unknown function
Δppm2 AG	PBANKA_100680	berg10:293152-294568	19.8905	40.2506	1.01693	1.90281	0.0039	0.0120775	yes	40S ribosomal processing protein, putative
Δppm2 AG	PBANKA_100740	berg10:312056-313631	56.7439	112.4	0.986105	1.9934	0.00255	0.00840969	yes	conserved Plasmodium protein, unknown function		Yes
Δppm2 AG	PBANKA_100760	berg10:316956-319082	26.6706	51.1852	0.940476	1.87366	0.00355	0.0111441	yes	conserved Plasmodium protein, unknown function
Δppm2 AG	PBANKA_100770	berg10:322091-325089	92.1014	200.886	1.12508	1.87758	0.00165	0.00580921	yes	protein phosphatase 2C, putative
Δppm2 AG	PBANKA_100790	berg10:329220-329856	996.229	86.1128	-3.53218	-7.75808	5e-05	0.000274793	yes	conserved Plasmodium protein, unknown function
Δppm2 AG	PBANKA_100800	berg10:332185-333515	58.914	149.632	1.34474	3.03884	5e-05	0.000274793	yes	conserved Plasmodium protein, unknown function
Δppm2 AG	PBANKA_100820	berg10:337513-340853	23.4123	62.071	1.40666	2.42976	5e-05	0.000274793	yes	cGMP-dependent protein kinase (PKG)		Yes
Δppm2 AG	PBANKA_100830	berg10:341547-342783	297.387	55.6288	-2.41844	-4.61309	5e-05	0.000274793	yes	conserved Plasmodium protein, unknown function		Yes
Δppm2 AG	PBANKA_100850	berg10:348050-350810	184.969	453.414	1.29355	1.71674	0.0019	0.00654384	yes	translocon component PTEX150 (PTEX150)
Δppm2 AG	PBANKA_100860	berg10:354575-359831	19.0995	37.0746	0.956894	1.68918	0.0044	0.0133794	yes	conserved Plasmodium protein, unknown function
Δppm2 AG	PBANKA_100880	berg10:366718-368479	230.232	471.731	1.03488	1.69886	0.0082	0.0225922	yes	glucose-6-phosphate isomerase, putative
Δppm2 AG	PBANKA_100890	berg10:370837-371782	270.935	87.6912	-1.62744	-4.36353	5e-05	0.000274793	yes	conserved Plasmodium protein, unknown function
Δppm2 AG	PBANKA_100900	berg10:372064-373588	56.9627	22.7924	-1.32147	-2.59623	5e-05	0.000274793	yes	GTPase, putative		Yes
Δppm2 AG	PBANKA_100920	berg10:383202-388044	286.514	52.85	-2.43863	-3.7164	5e-05	0.000274793	yes	conserved Plasmodium protein, unknown function
Δppm2 AG	PBANKA_100960	berg10:403834-405382	1672.69	408.412	-2.03407	-3.10781	5e-05	0.000274793	yes	conserved Plasmodium protein, unknown function		Yes
Δppm2 AG	PBANKA_100970	berg10:407998-409045	20.1338	84.5627	2.07041	4.56074	5e-05	0.000274793	yes	conserved Plasmodium protein, unknown function
Δppm2 AG	PBANKA_100980	berg10:409834-411136	110.06	40.9464	-1.42649	-3.03122	5e-05	0.000274793	yes	cytochrome c oxidase assembly protein, putative		Yes
Δppm2 AG	PBANKA_100990	berg10:411966-413389	2619.38	498.86	-2.39252	-3.67697	5e-05	0.000274793	yes	conserved Plasmodium protein, unknown function
Δppm2 AG	PBANKA_101080	berg10:455383-456898	68.2705	121.965	0.837138	1.92361	0.0067	0.0190522	yes	CCR4-associated factor 16, putative (CAF16)
Δppm2 AG	PBANKA_101090	berg10:457958-461609	6.40436	12.9663	1.01764	2.1136	0.00425	0.0129949	yes	protein kinase, putative, fragment
Δppm2 AG	PBANKA_101100	berg10:461906-464118	15.5084	26.5259	0.774349	1.72467	0.02005	0.0478903	yes	protein kinase, putative, fragment
Δppm2 AG	PBANKA_101110	berg10:465455-472331	16.5997	35.8541	1.11098	2.23693	0.0009	0.00346034	yes	conserved Plasmodium protein, unknown function
Δppm2 AG	PBANKA_101120	berg10:473701-479252	7.73308	28.4141	1.87749	4.04325	5e-05	0.000274793	yes	conserved Plasmodium protein, unknown function
Δppm2 AG	PBANKA_101140	berg10:483250-488050	154.512	413.442	1.41996	1.91329	0.001	0.00379118	yes	DNA topoisomerase II, putative		Yes
Δppm2 AG	PBANKA_101160	berg10:505910-507668	371.98	131.832	-1.49652	-3.02796	5e-05	0.000274793	yes	chromatin assembly factor 1 P55 subunit, putative		Yes
Δppm2 AG	PBANKA_101170	berg10:509443-512278	22.9841	56.5607	1.29916	2.76719	0.0001	0.000512711	yes	conserved Plasmodium protein, unknown function
Δppm2 AG	PBANKA_101200	berg10:518371-519282	29.9757	11.8335	-1.34092	-2.78869	0.0047	0.014136	yes	SF-assemblin, putative
Δppm2 AG	PBANKA_101210	berg10:520243-522172	40.2339	82.7339	1.04007	2.0872	0.00195	0.00668762	yes	conserved Plasmodium protein, unknown function		Yes
Δppm2 AG	PBANKA_101260	berg10:540421-545215	2.20988	4.3951	0.991929	1.74077	0.01905	0.0458987	yes	conserved Plasmodium protein, unknown function
Δppm2 AG	PBANKA_101270	berg10:545443-550010	27.2474	60.1329	1.14204	2.45101	0.00125	0.00458808	yes	conserved Plasmodium protein, unknown function
Δppm2 AG	PBANKA_101280	berg10:550765-552692	59.8214	111.58	0.899342	2.03801	0.0047	0.014136	yes	conserved Plasmodium protein, unknown function
Δppm2 AG	PBANKA_101290	berg10:554078-555263	15.8391	40.0373	1.33786	3.02696	0.0006	0.00244535	yes	SNARE protein, putative
Δppm2 AG	PBANKA_101400	berg10:583558-585574	43.8912	85.7174	0.965658	1.79193	0.00255	0.00840969	yes	NADP-specific glutamate dehydrogenase, putative (GDH2)		Yes
Δppm2 AG	PBANKA_101410	berg10:586302-588681	13.6116	23.7965	0.805914	1.74764	0.01485	0.0372523	yes	exodeoxyribonuclease III, putative
Δppm2 AG	PBANKA_101420	berg10:589200-590421	12.1769	28.3071	1.21702	2.18504	0.0027	0.00882992	yes	conserved Plasmodium protein, unknown function
Δppm2 AG	PBANKA_101450	berg10:601087-603797	206.966	81.5978	-1.3428	-2.52937	5e-05	0.000274793	yes	plasmepsin IX, putative
Δppm2 AG	PBANKA_101500	berg10:620410-621454	397.665	109.404	-1.86189	-3.62185	5e-05	0.000274793	yes	mitochondrial ribosomal protein L15 precursor, putative
Δppm2 AG	PBANKA_101510	berg10:621670-622225	93.1785	15.8845	-2.55238	-5.72341	5e-05	0.000274793	yes	conserved Plasmodium protein, unknown function
Δppm2 AG	PBANKA_101530	berg10:625927-632848	7.52466	13.0628	0.795764	1.75411	0.0111	0.029171	yes	rRNA (adenosine-2'-O-)-methyltransferase, putative
Δppm2 AG	PBANKA_101540	berg10:634038-636881	1810.26	639.228	-1.50179	-2.07166	0.00065	0.00262158	yes	conserved Plasmodium protein, unknown function
Δppm2 AG	PBANKA_101560	berg10:641594-643247	17.1472	34.2187	0.996811	1.80837	0.00305	0.00979117	yes	apicoplast ribosomal protein L15 precursor, putative
Δppm2 AG	PBANKA_101600	berg10:652071-652869	279.441	152.972	-0.869277	-1.99322	0.00645	0.0184514	yes	conserved Plasmodium protein, unknown function
Δppm2 AG	PBANKA_101620	berg10:655410-661711	16.8755	9.80718	-0.783022	-1.59817	0.01185	0.0308236	yes	protein kinase, putative
Δppm2 AG	PBANKA_101670	berg10:675796-676636	1306.28	2636.22	1.01301	1.7204	0.016	0.0396455	yes	conserved Plasmodium protein, unknown function
Δppm2 AG	PBANKA_101680	berg10:679805-680546	14.3108	43.9346	1.61825	3.03857	0.00035	0.00153764	yes	exosome complex exonuclease rrp41, putative		Yes
Δppm2 AG	PBANKA_101700	berg10:682332-683769	8.94898	0.932725	-3.2622	-3.50677	0.0002	0.000945207	yes	CorA-like Mg2 transporter protein, putative		Yes
Δppm2 AG	PBANKA_101710	berg10:685245-687681	18.2791	51.9913	1.50808	2.91621	5e-05	0.000274793	yes	DNA mismatch repair protein, putative		Yes
Δppm2 AG	PBANKA_101730	berg10:698687-703742	250.703	93.5188	-1.42265	-2.24601	0.0009	0.00346034	yes	conserved Plasmodium protein, unknown function
Δppm2 AG	PBANKA_101740	berg10:705177-705661	65.7636	32.1789	-1.03117	-2.65035	0.0168	0.0413049	yes	selenoprotein, putative (Sel4)
Δppm2 AG	PBANKA_101750	berg10:706719-709875	21.7089	8.83802	-1.29649	-2.6025	0.0002	0.000945207	yes	lipase, putative (UIS28)
Δppm2 AG	PBANKA_101800	berg10:728890-733054	8.50075	3.8066	-1.15909	-2.03403	0.0032	0.0101984	yes	conserved Plasmodium protein, unknown function
Δppm2 AG	PBANKA_101810	berg10:733877-735848	442.156	187.223	-1.2398	-2.22665	0.0011	0.00411371	yes	ABC transporter, putative		Yes
Δppm2 AG	PBANKA_101820	berg10:736490-737347	82.985	239.133	1.52689	4.13532	5e-05	0.000274793	yes	conserved Plasmodium protein, unknown function
Δppm2 AG	PBANKA_101830	berg10:737719-739498	82.6494	199.373	1.27039	2.74097	0.0004	0.00172384	yes	dynein-associated protein, putative
Δppm2 AG	PBANKA_101860	berg10:746315-746801	573.799	1123.66	0.969584	2.64081	0.00445	0.0135014	yes	60S ribosomal protein L21e, putative
Δppm2 AG	PBANKA_101980	berg10:787336-789316	890.773	201.178	-2.14658	-4.2909	5e-05	0.000274793	yes	serine/threonine protein kinase, putative
Δppm2 AG	PBANKA_102000	berg10:796007-800405	50.1857	20.6975	-1.27782	-2.48571	0.00015	0.000733735	yes	conserved Plasmodium protein, unknown function
Δppm2 AG	PBANKA_102030	berg10:809022-810828	515.808	79.5989	-2.69601	-4.44845	5e-05	0.000274793	yes	ankyrin, putative
Δppm2 AG	PBANKA_102080	berg10:825761-827180	110.984	28.5792	-1.95731	-4.35764	5e-05	0.000274793	yes	conserved Plasmodium protein, unknown function
Δppm2 AG	PBANKA_102110	berg10:836656-837622	73.9802	13.8874	-2.41336	-5.27399	5e-05	0.000274793	yes	DnaJ protein, putative
Δppm2 AG	PBANKA_102120	berg10:839120-840059	80.9175	30.5942	-1.40319	-3.1703	0.00025	0.00114823	yes	conserved Plasmodium protein, unknown function
Δppm2 AG	PBANKA_102140	berg10:843007-843597	127.451	245.125	0.943575	4.60377	0.0181	0.043958	yes	conserved Plasmodium protein, unknown function
Δppm2 AG	PBANKA_102160	berg10:844886-846263	16.0774	6.04642	-1.41088	-2.24499	0.00205	0.00697788	yes	conserved Plasmodium protein, unknown function
Δppm2 AG	PBANKA_102230	berg10:861562-862908	178.978	93.0712	-0.943375	-2.2901	0.0043	0.013124	yes	mannose-1-phosphate guanyltransferase, putative
Δppm2 AG	PBANKA_102240	berg10:863335-864569	16.2598	40.8684	1.32967	2.78237	0.0022	0.00740944	yes	dynein-associated protein, putative		Yes
Δppm2 AG	PBANKA_102290	berg10:879605-880340	123.873	70.6165	-0.81078	-2.11334	0.00985	0.0263621	yes	zinc finger protein, putative
Δppm2 AG	PBANKA_102310	berg10:886934-891506	35.377	8.92147	-1.98746	-3.58696	5e-05	0.000274793	yes	conserved Plasmodium protein, unknown function
Δppm2 AG	PBANKA_102340	berg10:898370-900153	46.9123	81.1372	0.790397	1.59155	0.01075	0.0283913	yes	glutathione reductase, putative (GR)
Δppm2 AG	PBANKA_102350	berg10:901014-902427	47.0585	90.2801	0.939954	2.09663	0.00245	0.00812345	yes	conserved Plasmodium protein, unknown function
Δppm2 AG	PBANKA_102410	berg10:922571-925589	19.124	34.8111	0.864164	1.58477	0.0129	0.0331037	yes	ATP-dependent RNA helicase, putative
Δppm2 AG	PBANKA_102440	berg10:942003-942414	633.319	255.218	-1.3112	-4.06998	5e-05	0.000274793	yes	calmodulin, putative
Δppm2 AG	PBANKA_102480	berg10:959388-960463	1158.25	561.402	-1.04485	-2.69766	0.0031	0.00992742	yes	conserved Plasmodium protein, unknown function
Δppm2 AG	PBANKA_102490	berg10:961007-964115	163.952	450.984	1.4598	1.89609	0.0009	0.00346034	yes	minchromosome maintenance (MCM) complex subunit, putative (MCM2)
Δppm2 AG	PBANKA_102510	berg10:969753-982464	19.7584	37.868	0.938512	1.59028	0.00555	0.016266	yes	conserved Plasmodium protein, unknown function
Δppm2 AG	PBANKA_102520	berg10:984483-985854	66.6779	150.868	1.17801	2.2742	0.00025	0.00114823	yes	pseudouridine synthase, putative
Δppm2 AG	PBANKA_102540	berg10:998367-1001646	37.1653	19.8925	-0.901733	-1.81558	0.0037	0.0115421	yes	conserved Plasmodium protein, unknown function
Δppm2 AG	PBANKA_102570	berg10:1020404-1021559	69.221	24.9972	-1.46944	-2.87273	5e-05	0.000274793	yes	conserved Plasmodium protein, unknown function
Δppm2 AG	PBANKA_102600	berg10:1028018-1029002	1978.26	668.972	-1.56421	-4.4308	5e-05	0.000274793	yes	conserved Plasmodium protein, unknown function
Δppm2 AG	PBANKA_102610	berg10:1031345-1039640	9.62786	4.17822	-1.20432	-2.08205	0.00025	0.00114823	yes	conserved Plasmodium protein, unknown function		Yes
Δppm2 AG	PBANKA_102630	berg10:1043404-1047164	300.435	75.7135	-1.98843	-3.81003	5e-05	0.000274793	yes	conserved Plasmodium protein, unknown function
Δppm2 AG	PBANKA_102670	berg10:1062242-1063298	134.607	246.824	0.874724	2.26393	0.00835	0.0229345	yes	conserved Plasmodium protein, unknown function
Δppm2 AG	PBANKA_102680	berg10:1063971-1064669	1239.12	670.799	-0.885367	-2.16584	0.01815	0.0440581	yes	conserved Plasmodium protein, unknown function
Δppm2 AG	PBANKA_102700	berg10:1068043-1069753	953.764	347.597	-1.45622	-2.15608	0.0007	0.00279327	yes	serine C-palmitoyltransferase, putative		Yes
Δppm2 AG	PBANKA_102720	berg10:1075579-1079294	13.1217	3.8668	-1.76274	-3.82722	5e-05	0.000274793	yes	conserved Plasmodium protein, unknown function		Yes
Δppm2 AG	PBANKA_102820	berg10:1110336-1117278	265.41	58.4979	-2.18177	-3.91434	5e-05	0.000274793	yes	atypical protein kinase, ABC-1 family, putative	Yes	Yes
Δppm2 AG	PBANKA_102830	berg10:1117975-1119077	232.828	551.481	1.24404	2.461	0.0006	0.00244535	yes	serine/threonine protein phosphatase, putative		Yes
Δppm2 AG	PBANKA_102870	berg10:1133880-1136197	1481.05	417.934	-1.82528	-3.37169	5e-05	0.000274793	yes	conserved Plasmodium protein, unknown function		Yes
Δppm2 AG	PBANKA_102910	berg10:1147445-1147988	37.5018	9.90577	-1.92062	-3.78196	0.0012	0.00442918	yes	conserved Plasmodium protein, unknown function
Δppm2 AG	PBANKA_102930	berg10:1151139-1152933	72.2683	32.9696	-1.13223	-2.30316	0.0015	0.00535593	yes	40S ribosomal protein S9A, putative
Δppm2 AG	PBANKA_102940	berg10:1154374-1156256	868.344	1683.17	0.954841	1.69115	0.0205	0.0487766	yes	conserved Plasmodium protein, unknown function
Δppm2 AG	PBANKA_102990	berg10:1169090-1172216	7.04834	20.8952	1.56782	2.75812	5e-05	0.000274793	yes	AAA family ATPase, putative
Δppm2 AG	PBANKA_103010	berg10:1175462-1176726	356.783	957.593	1.42437	1.88166	0.00225	0.00755283	yes	actin II		Yes
Δppm2 AG	PBANKA_103020	berg10:1179416-1188315	4.95844	14.1937	1.5173	3.09438	5e-05	0.000274793	yes	conserved Plasmodium protein, unknown function
Δppm2 AG	PBANKA_103040	berg10:1192035-1194711	93.9865	333.138	1.8256	3.28286	5e-05	0.000274793	yes	conserved Plasmodium protein, unknown function
Δppm2 AG	PBANKA_103050	berg10:1194853-1197592	12.7807	39.6712	1.63413	3.06523	5e-05	0.000274793	yes	conserved Plasmodium protein, unknown function
Δppm2 AG	PBANKA_103060	berg10:1199473-1200460	409.83	1567.77	1.93562	3.27325	5e-05	0.000274793	yes	conserved Plasmodium protein, unknown function
Δppm2 AG	PBANKA_103110	berg10:1212411-1217841	7.17557	13.5992	0.922358	1.61894	0.00445	0.0135014	yes	DNA replication enzyme, putative (PREX)
Δppm2 AG	PBANKA_103150	berg10:1230190-1237718	14.2537	6.80002	-1.06773	-1.9744	0.0011	0.00411371	yes	conserved Plasmodium protein, unknown function
Δppm2 AG	PBANKA_103170	berg10:1242915-1244369	39.5754	81.9618	1.05035	2.31202	0.00545	0.0160222	yes	conserved Plasmodium protein, unknown function
Δppm2 AG	PBANKA_103180	berg10:1247306-1248519	33.415	75.9557	1.18466	2.53674	0.0006	0.00244535	yes	conserved Plasmodium protein, unknown function
Δppm2 AG	PBANKA_103190	berg10:1249837-1251235	167.18	306.392	0.873979	1.50201	0.0097	0.0260178	yes	eukaryotic translation initiation factor 2 gamma subunit, putative
Δppm2 AG	PBANKA_103200	berg10:1253519-1254080	218.592	92.1992	-1.24542	-4.09387	0.0017	0.0059572	yes	conserved Plasmodium protein, unknown function		Yes
Δppm2 AG	PBANKA_103210	berg10:1254744-1256559	107.131	223.997	1.0641	1.79095	0.00345	0.0108768	yes	rhoptry-associated protein 1, putative (RAP1)
Δppm2 AG	PBANKA_103230	berg10:1271647-1273918	89.1252	280.724	1.65525	2.66086	5e-05	0.000274793	yes	cytidine triphosphate synthetase, putative
Δppm2 AG	PBANKA_103240	berg10:1276498-1278222	307.882	103.507	-1.57265	-3.29687	5e-05	0.000274793	yes	alpha/beta hydrolase, putative
Δppm2 AG	PBANKA_103290	berg10:1295196-1296723	24.8025	55.9884	1.17464	2.44145	0.00025	0.00114823	yes	conserved Plasmodium protein, unknown function		Yes
Δppm2 AG	PBANKA_103330	berg10:1310288-1311070	356.077	164.598	-1.11324	-2.68109	0.0007	0.00279327	yes	conserved Plasmodium protein, unknown function
Δppm2 AG	PBANKA_103360	berg10:1318751-1319768	65.0362	31.7496	-1.0345	-2.237	0.00205	0.00697788	yes	tRNA-dihydrouridine synthase, putative
Δppm2 AG	PBANKA_103370	berg10:1320360-1321503	108.584	283.516	1.38462	3.09216	5e-05	0.000274793	yes	conserved Plasmodium protein, unknown function
Δppm2 AG	PBANKA_103400	berg10:1348106-1348664	290.444	58.7181	-2.30638	-5.7328	5e-05	0.000274793	yes	conserved Plasmodium protein, unknown function		Yes
Δppm2 AG	PBANKA_103410	berg10:1350602-1353812	99.0952	285.041	1.52428	2.41166	0.00025	0.00114823	yes	DNA repair helicase, putative		Yes
Δppm2 AG	PBANKA_103440	berg10:1366385-1367738	546.363	1307.95	1.25938	1.83764	0.00425	0.0129949	yes	plasmepsin IV (PM4)
Δppm2 AG	PBANKA_103460	berg10:1374046-1380004	12.2603	5.82735	-1.07309	-1.75738	0.00895	0.0243092	yes	conserved Plasmodium protein, unknown function
Δppm2 AG	PBANKA_103510	berg10:1389558-1390826	116.15	233.069	1.00476	1.49059	0.0032	0.0101984	yes	fibrillarin, putative (NOP1)		Yes
Δppm2 AG	PBANKA_103520	berg10:1392157-1396072	208.451	81.8412	-1.34881	-2.0293	0.00085	0.00329525	yes	LCCL domain-containing protein (CCp3)
Δppm2 AG	PBANKA_103530	berg10:1397305-1398810	129.866	57.3063	-1.18025	-2.55801	0.0003	0.00134523	yes	radical SAM protein, putative
Δppm2 AG	PBANKA_103540	berg10:1401754-1402981	6661.74	2177.69	-1.6131	-2.32385	0.0011	0.00411371	yes	glideosome associated protein with multiple membrane spans 3, putative (GAPM3)	Yes	Yes
Δppm2 AG	PBANKA_103560	berg10:1405759-1409146	9.90142	39.4707	1.99507	3.60586	5e-05	0.000274793	yes	ATP-dependent Clp protease, putative
Δppm2 AG	PBANKA_103570	berg10:1410563-1415077	32.9119	135.373	2.04026	3.46779	5e-05	0.000274793	yes	conserved Plasmodium protein, unknown function
Δppm2 AG	PBANKA_103630	berg10:1436033-1439040	51.6037	96.4491	0.902292	1.81006	0.00945	0.0254537	yes	RNA-binding protein, putative
Δppm2 AG	PBANKA_103690	berg10:1457989-1460767	13.6823	36.375	1.41064	3.12987	5e-05	0.000274793	yes	conserved Plasmodium protein, unknown function	Yes	Yes
Δppm2 AG	PBANKA_103700	berg10:1460983-1461853	14.85	31.9258	1.10426	2.01806	0.01905	0.0458987	yes	sybindin, putative
Δppm2 AG	PBANKA_103710	berg10:1462637-1466211	22.5634	48.2092	1.09532	2.28088	0.00045	0.00190988	yes	conserved Plasmodium protein, unknown function		Yes
Δppm2 AG	PBANKA_103750	berg10:1476517-1482315	81.3107	220.757	1.44094	2.20313	0.0002	0.000945207	yes	adenylyl cyclase alpha (ACalpha)
Δppm2 AG	PBANKA_103780	berg10:1486413-1486914	1173.96	125.066	-3.23062	-6.42941	5e-05	0.000274793	yes	secreted ookinete adhesive protein (SOAP)
Δppm2 AG	PBANKA_103790	berg10:1488022-1488599	153.051	354.803	1.213	3.62289	0.0004	0.00172384	yes	conserved Plasmodium protein, unknown function
Δppm2 AG	PBANKA_103820	berg10:1494808-1499694	58.1339	132.69	1.1906	1.89187	0.0017	0.0059572	yes	nuclear formin-like protein (MISFIT)		Yes
Δppm2 AG	PBANKA_103840	berg10:1502689-1503359	3026.77	1182.22	-1.35628	-4.52054	0.0011	0.00411371	yes	selenoprotein, putative (Sel1)
Δppm2 AG	PBANKA_103860	berg10:1505968-1509738	83.459	229.362	1.45849	2.62	0.0002	0.000945207	yes	conserved Plasmodium protein, unknown function		Yes
Δppm2 AG	PBANKA_103870	berg10:1510200-1514262	23.8654	73.1507	1.61595	2.80358	5e-05	0.000274793	yes	conserved Plasmodium protein, unknown function
Δppm2 AG	PBANKA_103880	berg10:1515320-1515953	899.306	515.758	-0.802118	-1.94257	0.017	0.0417049	yes	conserved Plasmodium protein, unknown function
Δppm2 AG	PBANKA_103900	berg10:1523314-1525789	265.153	554.203	1.06359	1.69778	0.01015	0.0270388	yes	conserved Plasmodium protein, unknown function
Δppm2 AG	PBANKA_103910	berg10:1526715-1529070	20.9284	36.785	0.813655	1.64885	0.0107	0.0282769	yes	conserved Plasmodium protein, unknown function
Δppm2 AG	PBANKA_103920	berg10:1530307-1531456	23.3163	45.1195	0.952412	1.96286	0.0048	0.0143888	yes	conserved Plasmodium protein, unknown function
Δppm2 AG	PBANKA_103930	berg10:1533237-1536494	58.2758	111.431	0.935183	1.73735	0.00335	0.0106031	yes	pre-mRNA splicing factor, putative
Δppm2 AG	PBANKA_103960	berg10:1543653-1545522	32.8105	62.4851	0.929355	1.91195	0.00385	0.0119421	yes	26S proteasome regulatory subunit, putative (RPN6)
Δppm2 AG	PBANKA_103980	berg10:1548120-1550535	1.62089	6.43549	1.98927	2.57597	0.00045	0.00190988	yes	conserved Plasmodium protein, unknown function		Yes
Δppm2 AG	PBANKA_103990	berg10:1551670-1555129	5.5457	17.7687	1.67989	2.49592	0.0002	0.000945207	yes	conserved Plasmodium protein, unknown function	Yes	Yes
Δppm2 AG	PBANKA_104000	berg10:1555693-1558323	82.0909	137.78	0.747074	1.71553	0.01465	0.0368277	yes	conserved Plasmodium protein, unknown function
Δppm2 AG	PBANKA_104010	berg10:1559413-1560739	1363.55	282.274	-2.27219	-3.84512	5e-05	0.000274793	yes	choline kinase (CK)		Yes
Δppm2 AG	PBANKA_110070	berg11:26525-28042	31.4752	6.54766	-2.26516	-3.64498	0.0001	0.000512711	yes	Pb-fam-1 protein
Δppm2 AG	PBANKA_110075	berg11:29491-31039	4.74666	17.6223	1.89242	2.74107	0.00135	0.00489945	yes	Pb-fam-1 protein
Δppm2 AG	PBANKA_110086	berg11:37697-38118	1569.47	876.543	-0.840383	-3.95068	0.01175	0.0306088	yes	conserved rodent malaria protein, unknown function
Δppm2 AG	PBANKA_110100	berg11:45749-47341	10.0241	27.7057	1.46671	2.49288	0.001	0.00379118	yes	Pb-fam-1 protein
Δppm2 AG	PBANKA_110110	berg11:50362-51738	98.5507	179.018	0.861168	1.66277	0.0151	0.0377667	yes	Plasmodium exported protein, unknown function
Δppm2 AG	PBANKA_110120	berg11:53598-54798	1678.15	683.965	-1.29488	-2.13492	0.0023	0.00769795	yes	Plasmodium exported protein, unknown function
Δppm2 AG	PBANKA_110170	berg11:72389-73753	25.8727	11.6323	-1.1533	-2.2525	0.0066	0.0188152	yes	conserved Plasmodium protein, unknown function
Δppm2 AG	PBANKA_110210	berg11:83772-84588	146.293	30.6619	-2.25434	-5.59692	5e-05	0.000274793	yes	conserved Plasmodium protein, unknown function
Δppm2 AG	PBANKA_110220	berg11:86717-87947	181.128	597.494	1.72192	3.19094	5e-05	0.000274793	yes	merozoite surface protein 8 (MSP8)
Δppm2 AG	PBANKA_110290	berg11:102977-105587	29.6094	123.005	2.05459	3.98788	5e-05	0.000274793	yes	conserved Plasmodium protein, unknown function
Δppm2 AG	PBANKA_110300	berg11:108319-109273	257.299	489.948	0.929182	1.83425	0.00565	0.0165161	yes	Ser/Arg-rich splicing factor, putative
Δppm2 AG	PBANKA_110320	berg11:113763-115932	22.2023	12.1958	-0.864323	-1.80595	0.0149	0.037357	yes	protein kinase, putative
Δppm2 AG	PBANKA_110350	berg11:123408-125264	14.7052	37.874	1.36488	2.91043	0.00015	0.000733735	yes	conserved Plasmodium protein, unknown function
Δppm2 AG	PBANKA_110370	berg11:132595-134040	190.565	58.6666	-1.69967	-4.51669	5e-05	0.000274793	yes	zinc finger protein, putative		Yes
Δppm2 AG	PBANKA_110380	berg11:135586-137480	206.569	99.4795	-1.05415	-2.63954	0.0127	0.0326679	yes	ATP-dependent helicase, putative
Δppm2 AG	PBANKA_110400	berg11:140320-142444	7.507	22.3489	1.57389	2.73685	5e-05	0.000274793	yes	ATP-dependent helicase, putative
Δppm2 AG	PBANKA_110410	berg11:143212-144835	3750.22	741.768	-2.33794	-3.65979	5e-05	0.000274793	yes	conserved Plasmodium protein, unknown function
Δppm2 AG	PBANKA_110430	berg11:147961-149302	13.0928	33.4675	1.35399	2.99657	0.00065	0.00262158	yes	conserved Plasmodium protein, unknown function
Δppm2 AG	PBANKA_110470	berg11:174928-181711	6.18883	10.8095	0.804567	1.69695	0.0125	0.0322534	yes	conserved Plasmodium protein, unknown function
Δppm2 AG	PBANKA_110490	berg11:186211-187858	41.5891	129.258	1.63598	4.38436	5e-05	0.000274793	yes	UDP-N-acetyl glucosamine:UMP antiporter, putative
Δppm2 AG	PBANKA_110500	berg11:188368-190480	6.37159	30.0643	2.23833	3.72637	5e-05	0.000274793	yes	conserved Plasmodium protein, unknown function
Δppm2 AG	PBANKA_110510	berg11:191561-195260	77.0709	169.716	1.13887	1.9527	0.0018	0.00625498	yes	DNA repair protein, putative		Yes
Δppm2 AG	PBANKA_110540	berg11:203320-203809	335.548	708.775	1.07881	4.53222	0.00065	0.00262158	yes	small ubiquitin-related modifier, putative (SUMO)		Yes
Δppm2 AG	PBANKA_110570	berg11:207798-208688	176.842	82.4048	-1.10166	-2.93902	0.00055	0.0022669	yes	60S ribosomal subunit protein L24, putative		Yes
Δppm2 AG	PBANKA_110600	berg11:212251-213524	7703.09	1539.31	-2.32315	-8.06593	5e-05	0.000274793	yes	conserved Plasmodium protein, unknown function
Δppm2 AG	PBANKA_110620	berg11:225165-226362	45.616	19.7197	-1.2099	-2.64455	0.00065	0.00262158	yes	histone deacetylase, putative
Δppm2 AG	PBANKA_110650	berg11:234365-236192	1792.8	608.921	-1.55789	-2.0162	0.0013	0.00474407	yes	rhomboid protease, putative (ROM4)	Yes	Yes
Δppm2 AG	PBANKA_110680	berg11:242646-244425	121.735	56.8612	-1.09822	-2.72603	0.0004	0.00172384	yes	subtilisin-like protease 3, putative (SUB3)	Yes	Yes
Δppm2 AG	PBANKA_110740	berg11:263897-267056	59.7168	116.715	0.96678	1.65678	0.00495	0.0147701	yes	conserved Plasmodium protein, unknown function
Δppm2 AG	PBANKA_110750	berg11:267992-268549	36.466	10.6982	-1.76918	-3.86159	0.0088	0.023972	yes	conserved Plasmodium protein, unknown function
Δppm2 AG	PBANKA_110780	berg11:276711-278105	554.458	153.558	-1.8523	-3.7099	5e-05	0.000274793	yes	longevity-assurance (LAG1) protein, putative
Δppm2 AG	PBANKA_110790	berg11:280857-281883	728.401	170.416	-2.09567	-4.63128	5e-05	0.000274793	yes	triose phosphate transporter, putative
Δppm2 AG	PBANKA_110810	berg11:285287-292265	10.1081	5.38493	-0.908517	-1.78933	0.005	0.0148976	yes	guanidine nucleotide exchange factor, putative
Δppm2 AG	PBANKA_110830	berg11:295881-299877	153.329	322.23	1.07146	1.35411	0.01	0.0267055	yes	Pre-mRNA-processing ATP-dependent RNA helicase prp5, putative (PRP5)
Δppm2 AG	PBANKA_110850	berg11:304108-311755	245.077	56.2397	-2.12357	-2.78903	5e-05	0.000274793	yes	conserved Plasmodium protein, unknown function	Yes	Yes
Δppm2 AG	PBANKA_110890	berg11:323258-323761	157.546	284.222	0.851248	2.73679	0.0079	0.0218981	yes	conserved Plasmodium protein, unknown function
Δppm2 AG	PBANKA_110930	berg11:339417-341505	2947.79	610.656	-2.2712	-3.25841	5e-05	0.000274793	yes	conserved Plasmodium protein, unknown function
Δppm2 AG	PBANKA_110960	berg11:350660-353713	184.582	467.307	1.34011	2.03503	0.00165	0.00580921	yes	conserved Plasmodium protein, unknown function
Δppm2 AG	PBANKA_110970	berg11:354742-360535	25.8356	62.3231	1.27041	2.25402	0.0001	0.000512711	yes	conserved Plasmodium protein, unknown function
Δppm2 AG	PBANKA_110990	berg11:368837-369804	1038.13	371.43	-1.48283	-2.87336	5e-05	0.000274793	yes	conserved Plasmodium protein, unknown function
Δppm2 AG	PBANKA_111000	berg11:371840-373181	9.09451	3.38828	-1.42444	-2.04985	0.00835	0.0229345	yes	conserved Plasmodium protein, unknown function
Δppm2 AG	PBANKA_111020	berg11:384007-385036	1464.56	187.289	-2.96713	-5.50422	5e-05	0.000274793	yes	conserved Plasmodium protein, unknown function
Δppm2 AG	PBANKA_111030	berg11:385585-388725	163.636	336.947	1.04203	1.4939	0.00855	0.0234012	yes	conserved Plasmodium protein, unknown function
Δppm2 AG	PBANKA_111060	berg11:392869-393416	2452.79	339.001	-2.85506	-9.17773	5e-05	0.000274793	yes	conserved Plasmodium protein, unknown function
Δppm2 AG	PBANKA_111100	berg11:409035-434501	6.58959	12.8706	0.965816	1.85877	0.005	0.0148976	yes	RNA pseudouridylate synthase, putative, fragment
Δppm2 AG	PBANKA_111110	berg11:435503-438920	13.3955	27.9975	1.06356	2.0044	0.0014	0.00505394	yes	RNA pseudouridylate synthase, putative, fragment
Δppm2 AG	PBANKA_111170	berg11:451385-451942	172.908	79.3242	-1.12417	-3.85223	0.0023	0.00769795	yes	conserved Plasmodium protein, unknown function
Δppm2 AG	PBANKA_111190	berg11:455698-456481	175.202	64.6588	-1.4381	-3.68567	5e-05	0.000274793	yes	CDK-activating kinase assembly factor, putative (MAT1)
Δppm2 AG	PBANKA_111200	berg11:458156-458831	12.719	1.46039	-3.12256	-3.71979	0.0044	0.0133794	yes	conserved Plasmodium protein, unknown function
Δppm2 AG	PBANKA_111230	berg11:467773-469521	221.778	365.671	0.72143	1.74146	0.021	0.0497667	yes	Rab1b, putative
Δppm2 AG	PBANKA_111240	berg11:470290-471052	8.77262	24.6798	1.49225	2.85824	0.00305	0.00979117	yes	orotate phosphoribosyltransferase, putative (OPRT)		Yes
Δppm2 AG	PBANKA_111270	berg11:477846-478653	69.7072	10.5732	-2.72089	-5.4452	5e-05	0.000274793	yes	conserved Plasmodium protein, unknown function		Yes
Δppm2 AG	PBANKA_111280	berg11:479468-480491	448.879	146.805	-1.61243	-3.73558	5e-05	0.000274793	yes	conserved Plasmodium protein, unknown function
Δppm2 AG	PBANKA_111310	berg11:491284-492808	50.5864	12.6054	-2.00471	-3.62719	5e-05	0.000274793	yes	GTP-binding protein, putative		Yes
Δppm2 AG	PBANKA_111320	berg11:493443-494160	65.5135	10.7282	-2.61038	-5.99132	0.0003	0.00134523	yes	conserved Plasmodium protein, unknown function
Δppm2 AG	PBANKA_111340	berg11:499341-501641	454.117	181.168	-1.32573	-2.09258	0.0011	0.00411371	yes	secreted ookinete protein, putative (PSOP12)
Δppm2 AG	PBANKA_111350	berg11:502089-502710	1330.87	375.964	-1.8237	-3.85262	5e-05	0.000274793	yes	Rab1a, putative	Yes	Yes
Δppm2 AG	PBANKA_111360	berg11:504251-505123	63.7417	28.6209	-1.15517	-2.74699	0.00235	0.00784241	yes	conserved Plasmodium protein, unknown function
Δppm2 AG	PBANKA_111390	berg11:513102-515334	16.2428	34.5703	1.08973	2.27856	0.0008	0.00313128	yes	conserved Plasmodium protein, unknown function		Yes
Δppm2 AG	PBANKA_111400	berg11:516172-519457	22.6634	11.7483	-0.947905	-2.17726	0.0042	0.0128644	yes	asparagine -- tRNA ligase, putative
Δppm2 AG	PBANKA_111410	berg11:520462-521740	2335.16	248.981	-3.22942	-6.89607	5e-05	0.000274793	yes	conserved Plasmodium protein, unknown function
Δppm2 AG	PBANKA_111420	berg11:522214-523505	1539.15	497.277	-1.63001	-2.94122	5e-05	0.000274793	yes	ribose 5-phosphate epimerase, putative		Yes
Δppm2 AG	PBANKA_111440	berg11:530090-533147	15.6573	47.6628	1.60603	3.16471	5e-05	0.000274793	yes	kinase, putative
Δppm2 AG	PBANKA_111460	berg11:536208-538149	347.808	149.508	-1.21806	-2.17816	0.00045	0.00190988	yes	conserved Plasmodium protein, unknown function	Yes	Yes
Δppm2 AG	PBANKA_111470	berg11:539136-540858	33.4175	9.83373	-1.7648	-3.52664	5e-05	0.000274793	yes	rhomboid protease, putative		Yes
Δppm2 AG	PBANKA_111500	berg11:551429-554083	1275.67	261.975	-2.28376	-3.24303	5e-05	0.000274793	yes	conserved Plasmodium protein, unknown function		Yes
Δppm2 AG	PBANKA_111530	berg11:565710-567087	8898.15	2482.84	-1.84151	-2.23895	0.00065	0.00262158	yes	glideosome-associated protein 40, putative (GAP40)		Yes
Δppm2 AG	PBANKA_111540	berg11:569585-569840	366.612	152.12	-1.26905	-6.85831	0.0018	0.00625498	yes	conserved Plasmodium protein, unknown function		Yes
Δppm2 AG	PBANKA_111590	berg11:580904-584702	4.17246	10.4065	1.31851	2.84988	0.00135	0.00489945	yes	conserved Plasmodium protein, unknown function		Yes
Δppm2 AG	PBANKA_111610	berg11:590054-591830	58.3775	31.0769	-0.90957	-1.88404	0.00355	0.0111441	yes	conserved Plasmodium protein, unknown function
Δppm2 AG	PBANKA_111620	berg11:592482-593811	29.7161	14.1736	-1.06804	-2.23063	0.00595	0.0172456	yes	ras GTPAse, putative
Δppm2 AG	PBANKA_111640	berg11:598119-601962	19.2916	32.6596	0.759538	1.596	0.0137	0.0347983	yes	conserved Plasmodium protein, unknown function
Δppm2 AG	PBANKA_111730	berg11:632593-634639	8.60662	3.5658	-1.27122	-2.20826	0.0091	0.0246527	yes	conserved Plasmodium protein, unknown function
Δppm2 AG	PBANKA_111760	berg11:639148-641339	20.6611	4.09797	-2.33394	-4.2735	5e-05	0.000274793	yes	conserved Plasmodium protein, unknown function
Δppm2 AG	PBANKA_111790	berg11:647343-648140	32.9591	15.6716	-1.07253	-2.25532	0.0135	0.0343736	yes	conserved Plasmodium protein, unknown function
Δppm2 AG	PBANKA_111800	berg11:648377-651588	21.2233	38.9905	0.877477	2.13161	0.0049	0.0146445	yes	conserved Plasmodium protein, unknown function
Δppm2 AG	PBANKA_111810	berg11:652511-655634	23.0817	11.4834	-1.00719	-2.02079	0.005	0.0148976	yes	N-acetylglucosamine transferase, putative
Δppm2 AG	PBANKA_111830	berg11:663117-664390	98.4637	34.3249	-1.52034	-4.01617	5e-05	0.000274793	yes	conserved Plasmodium protein, unknown function		Yes
Δppm2 AG	PBANKA_111850	berg11:669008-679293	15.6835	32.7492	1.06221	1.90325	0.00195	0.00668762	yes	conserved Plasmodium protein, unknown function
Δppm2 AG	PBANKA_111920	berg11:705143-706196	185.342	38.5241	-2.26635	-4.58791	5e-05	0.000274793	yes	conserved Plasmodium protein, unknown function
Δppm2 AG	PBANKA_111960	berg11:713934-715278	17.1158	34.1706	0.997423	1.82041	0.0061	0.0176147	yes	merozoite surface protein 10, putative (MSP10)
Δppm2 AG	PBANKA_111980	berg11:720835-721477	17.3311	37.006	1.0944	2.35685	0.0135	0.0343736	yes	conserved Plasmodium protein, unknown function
Δppm2 AG	PBANKA_112010	berg11:727680-731559	70.3455	37.6142	-0.903182	-1.68966	0.00615	0.0177356	yes	conserved Plasmodium protein, unknown function
Δppm2 AG	PBANKA_112020	berg11:733360-734254	305.55	81.812	-1.90102	-3.46208	5e-05	0.000274793	yes	pyridoxine biosynthesis protein PDX1, putative (PDX1)		Yes
Δppm2 AG	PBANKA_112040	berg11:739706-741578	4068.82	1081.36	-1.91177	-2.22164	0.00135	0.00489945	yes	Pfs77 homologue, putative
Δppm2 AG	PBANKA_112080	berg11:753914-756026	20.1925	41.2336	1.03	2.3928	0.0011	0.00411371	yes	conserved Plasmodium protein, unknown function
Δppm2 AG	PBANKA_112100	berg11:758887-763057	156.439	49.5212	-1.65949	-2.64075	5e-05	0.000274793	yes	conserved Plasmodium protein, unknown function
Δppm2 AG	PBANKA_112110	berg11:764665-767020	13.7597	26.5666	0.949167	1.77242	0.005	0.0148976	yes	radical SAM protein, putative
Δppm2 AG	PBANKA_112140	berg11:772247-773543	67.7012	25.033	-1.43535	-2.85146	5e-05	0.000274793	yes	RNA methyltransferase, putative		Yes
Δppm2 AG	PBANKA_112150	berg11:774381-775136	506.991	291.639	-0.797774	-3.77097	0.0209	0.0495723	yes	conserved Plasmodium protein, unknown function
Δppm2 AG	PBANKA_112160	berg11:775623-776983	64.348	33.1092	-0.958665	-2.39141	0.0042	0.0128644	yes	conserved Plasmodium protein, unknown function
Δppm2 AG	PBANKA_112170	berg11:778893-782643	58.077	135.375	1.22092	2.21176	0.00025	0.00114823	yes	leucyl tRNA synthase, putative
Δppm2 AG	PBANKA_112200	berg11:798431-802512	121.361	211.463	0.801106	1.36547	0.01915	0.0460969	yes	coronin binding protein, putative
Δppm2 AG	PBANKA_112210	berg11:804380-805472	56.6128	11.4409	-2.30693	-5.00656	5e-05	0.000274793	yes	ferredoxin--NADP reductase, putative	Yes	Yes
Δppm2 AG	PBANKA_112230	berg11:808318-809656	102.281	33.5211	-1.60939	-3.53167	5e-05	0.000274793	yes	RNA-binding protein, putative
Δppm2 AG	PBANKA_112280	berg11:830729-831596	129.846	230.5	0.827965	1.93925	0.0074	0.0207179	yes	ribonuclease HII, putative
Δppm2 AG	PBANKA_112290	berg11:833516-835001	142.627	430.748	1.5946	2.55455	0.0002	0.000945207	yes	hexokinase, putative
Δppm2 AG	PBANKA_112310	berg11:838350-839270	79.9308	22.6582	-1.81872	-3.99583	5e-05	0.000274793	yes	conserved Plasmodium protein, unknown function
Δppm2 AG	PBANKA_112320	berg11:840282-841956	2574.77	463.269	-2.47452	-5.11798	5e-05	0.000274793	yes	conserved Plasmodium protein, unknown function
Δppm2 AG	PBANKA_112340	berg11:844973-845234	353.751	752.383	1.08873	5.42578	0.00535	0.0157717	yes	anaphase-promoting complex subunit, putative
Δppm2 AG	PBANKA_112350	berg11:849996-857689	114.669	240.204	1.06679	1.45364	0.0096	0.0257864	yes	SNF2 helicase, putative (ISWI)
Δppm2 AG	PBANKA_112370	berg11:860852-862720	21.4719	76.7416	1.83756	3.94986	5e-05	0.000274793	yes	conserved Plasmodium protein, unknown function
Δppm2 AG	PBANKA_112380	berg11:866558-869103	95.0186	324.778	1.77317	3.73909	5e-05	0.000274793	yes	conserved Plasmodium protein, unknown function
Δppm2 AG	PBANKA_112400	berg11:872885-874091	662.061	137.715	-2.26528	-4.36639	5e-05	0.000274793	yes	sphingomyelin synthase, putative
Δppm2 AG	PBANKA_112410	berg11:874907-876233	27.8587	11.0776	-1.33049	-2.40877	0.0014	0.00505394	yes	conserved Plasmodium protein, unknown function
Δppm2 AG	PBANKA_112420	berg11:876966-880440	3.73481	7.21932	0.950826	1.65871	0.01625	0.0401613	yes	DNA polymerase 1, putative
Δppm2 AG	PBANKA_112440	berg11:884255-885254	126.014	9.77651	-3.68812	-8.12653	5e-05	0.000274793	yes	conserved Plasmodium protein, unknown function
Δppm2 AG	PBANKA_112470	berg11:892004-893144	71.0942	21.1537	-1.74882	-3.3295	5e-05	0.000274793	yes	conserved Plasmodium protein, unknown function
Δppm2 AG	PBANKA_112490	berg11:899911-902264	109.627	42.9176	-1.35296	-2.86296	5e-05	0.000274793	yes	oxidoreductase, putative
Δppm2 AG	PBANKA_112500	berg11:902346-903504	17.089	1.69913	-3.3302	-4.93377	0.0002	0.000945207	yes	conserved Plasmodium protein, unknown function
Δppm2 AG	PBANKA_112530	berg11:913020-915741	84.0505	162.915	0.954787	1.719	0.0057	0.0166379	yes	conserved Plasmodium protein, unknown function
Δppm2 AG	PBANKA_112580	berg11:926475-926811	335.135	610.863	0.866107	3.68125	0.00655	0.0186932	yes	conserved Plasmodium protein, unknown function
Δppm2 AG	PBANKA_112640	berg11:946371-949872	25.8312	72.7543	1.49392	2.64954	5e-05	0.000274793	yes	transportin, putative
Δppm2 AG	PBANKA_112650	berg11:951946-954799	32.6033	104.455	1.6798	2.85539	5e-05	0.000274793	yes	acetyl-CoA synthetase, putative		Yes
Δppm2 AG	PBANKA_112670	berg11:958454-958973	39.6648	11.099	-1.83743	-3.60122	0.0009	0.00346034	yes	6-pyruvoyltetrahydropterin synthase, putative		Yes
Δppm2 AG	PBANKA_112680	berg11:959347-986034	39.3215	11.2474	-1.80573	-2.79314	5e-05	0.000274793	yes	HECT-domain (ubiquitin-transferase), putative		Yes
Δppm2 AG	PBANKA_112700	berg11:999320-1001805	388.484	900.813	1.21337	2.04631	0.00205	0.00697788	yes	choline/ethanolaminephosphotransferase (CEPT)
Δppm2 AG	PBANKA_112710	berg11:1003940-1006120	12.35	2.60598	-2.24461	-3.31789	0.00085	0.00329525	yes	conserved Plasmodium protein, unknown function
Δppm2 AG	PBANKA_112770	berg11:1019177-1021247	19.0305	59.0066	1.63256	2.8181	5e-05	0.000274793	yes	nicotinate phosphoribosyltransferase, putative		Yes
Δppm2 AG	PBANKA_112790	berg11:1025985-1030120	3.88222	10.8278	1.47978	2.77763	0.0002	0.000945207	yes	RAP protein, putative	Yes	Yes
Δppm2 AG	PBANKA_112810	berg11:1032273-1034529	304.558	67.652	-2.17051	-3.46355	5e-05	0.000274793	yes	phospholipase (PL)
Δppm2 AG	PBANKA_112820	berg11:1037199-1038735	36.7804	111.198	1.59612	3.03629	5e-05	0.000274793	yes	RNA-binding protein, putative		Yes
Δppm2 AG	PBANKA_112830	berg11:1039957-1041892	12.7605	29.2636	1.19742	2.23044	0.0008	0.00313128	yes	amino acid transporter, putative
Δppm2 AG	PBANKA_112880	berg11:1072678-1074636	7276.7	910.635	-2.99834	-3.1688	5e-05	0.000274793	yes	CPW-WPC family protein, putative
Δppm2 AG	PBANKA_112900	berg11:1079603-1080717	11176.7	1263.94	-3.14449	-5.98358	5e-05	0.000274793	yes	secreted ookinete protein, putative (PSOP6)
Δppm2 AG	PBANKA_112910	berg11:1081256-1090156	18.3328	67.2379	1.87484	3.0618	5e-05	0.000274793	yes	DNA polymerase epsilon, putative
Δppm2 AG	PBANKA_112940	berg11:1099163-1101819	37.0267	70.4735	0.928513	1.96636	0.0029	0.00937928	yes	conserved Plasmodium protein, unknown function		Yes
Δppm2 AG	PBANKA_112960	berg11:1106391-1108883	445.214	1096.02	1.2997	2.09033	0.00145	0.00520376	yes	conserved Plasmodium protein, unknown function
Δppm2 AG	PBANKA_112970	berg11:1109164-1111216	14.9292	32.4124	1.11841	2.05713	0.00125	0.00458808	yes	DEAD/DEAH box ATP-dependent RNA helicase, putative
Δppm2 AG	PBANKA_112980	berg11:1113533-1114376	755.288	123.176	-2.6163	-5.86715	5e-05	0.000274793	yes	Tetratricopeptide repeat protein, putative		Yes
Δppm2 AG	PBANKA_113010	berg11:1125394-1126378	76.2408	30.9496	-1.30064	-3.0593	0.00035	0.00153764	yes	Transcription factor Tfb4, putative	Yes	Yes
Δppm2 AG	PBANKA_113050	berg11:1134560-1135640	189.131	365.912	0.95211	2.05853	0.00365	0.011409	yes	proteasome subunit, putative
Δppm2 AG	PBANKA_113060	berg11:1136097-1137639	21.8316	5.37248	-2.02276	-4.25657	5e-05	0.000274793	yes	conserved Plasmodium protein, unknown function
Δppm2 AG	PBANKA_113080	berg11:1140059-1142411	28.0761	55.8067	0.991097	2.03132	0.0015	0.00535593	yes	inositol-polyphosphate 5-phosphatase, putative
Δppm2 AG	PBANKA_113090	berg11:1143464-1146570	804.036	361.22	-1.15438	-1.51352	0.01375	0.0349005	yes	methyltransferase, putative
Δppm2 AG	PBANKA_113110	berg11:1151875-1153303	79.7708	169.455	1.08697	2.20231	0.0007	0.00279327	yes	adenylosuccinate synthetase, putative		Yes
Δppm2 AG	PBANKA_113140	berg11:1157761-1159549	294.612	79.676	-1.8866	-3.37637	5e-05	0.000274793	yes	metacaspase 1 (MCA1)
Δppm2 AG	PBANKA_113150	berg11:1160906-1162586	294.443	116.712	-1.33503	-2.31962	0.0001	0.000512711	yes	conserved Plasmodium protein, unknown function
Δppm2 AG	PBANKA_113160	berg11:1164600-1167423	116.424	244.916	1.07289	1.56302	0.00485	0.0145156	yes	minchromosome maintenance (MCM) complex subunit, putative (MCM6)
Δppm2 AG	PBANKA_113170	berg11:1167655-1170244	9.81474	30.2606	1.62442	3.47432	5e-05	0.000274793	yes	RAP protein, putative
Δppm2 AG	PBANKA_113190	berg11:1175234-1177370	51.0026	84.9572	0.736167	1.71725	0.0169	0.0414995	yes	serine/threonine protein phosphatase, putative
Δppm2 AG	PBANKA_113210	berg11:1187897-1188576	387.784	182.229	-1.0895	-4.6492	0.0096	0.0257864	yes	splicing factor 3B subunit 5, putative (SF3B5)
Δppm2 AG	PBANKA_113230	berg11:1191691-1195609	381.913	71.3096	-2.42108	-4.17986	5e-05	0.000274793	yes	conserved Plasmodium protein, unknown function
Δppm2 AG	PBANKA_113270	berg11:1207026-1209981	26.4744	50.9767	0.945238	1.81436	0.004	0.0123409	yes	phosphatase 2A regulatory subunit-related protein, putative
Δppm2 AG	PBANKA_113310	berg11:1219986-1231014	123.694	35.6502	-1.79479	-2.72082	5e-05	0.000274793	yes	serine/threonine protein kinase, putative (ARK3)		Yes
Δppm2 AG	PBANKA_113360	berg11:1242932-1243298	81.6845	270.519	1.72759	5.68234	5e-05	0.000274793	yes	dynein light chain, putative
Δppm2 AG	PBANKA_113380	berg11:1248822-1251426	40.0095	120.875	1.5951	2.78693	5e-05	0.000274793	yes	DNA helicase, putative
Δppm2 AG	PBANKA_113400	berg11:1253668-1257858	17.1835	32.743	0.930165	1.74336	0.0046	0.0138865	yes	U3 snoRNA-associated small subunit rRNA processing protein, putative
Δppm2 AG	PBANKA_113410	berg11:1259021-1261413	152.677	288.946	0.920314	1.6218	0.0088	0.023972	yes	TCP-1/cpn60 chaperonin, putative
Δppm2 AG	PBANKA_113420	berg11:1262583-1264091	14.3689	37.1074	1.36876	2.40347	0.0013	0.00474407	yes	pyrroline carboxylate reductase, putative
Δppm2 AG	PBANKA_113430	berg11:1264603-1271079	9.25449	17.1954	0.8938	1.87815	0.0036	0.0112765	yes	patatin-like phospholipase, putative
Δppm2 AG	PBANKA_113490	berg11:1288016-1290629	3482.03	667.153	-2.38384	-2.64255	0.00015	0.000733735	yes	zinc finger protein, putative		Yes
Δppm2 AG	PBANKA_113510	berg11:1296143-1296599	900.858	1865.96	1.05054	2.60565	0.00315	0.0100642	yes	40S ribosomal protein S13, putative
Δppm2 AG	PBANKA_113530	berg11:1300712-1309874	5.81962	10.2824	0.821179	1.68119	0.0109	0.0287314	yes	conserved Plasmodium protein, unknown function
Δppm2 AG	PBANKA_113550	berg11:1314346-1316639	376.491	761.998	1.01717	1.92855	0.0066	0.0188152	yes	high mobility group protein 4, putative
Δppm2 AG	PBANKA_113560	berg11:1317422-1320476	13.3536	34.7544	1.37997	2.60424	0.0001	0.000512711	yes	mitotic control protein dis3 homologue, putative (RRP44)
Δppm2 AG	PBANKA_113570	berg11:1322258-1323945	190.807	372.955	0.96689	1.60197	0.00795	0.0220132	yes	RNA-binding protein, putative
Δppm2 AG	PBANKA_113580	berg11:1326826-1327318	423.747	194.483	-1.12356	-3.25276	0.00055	0.0022669	yes	conserved Plasmodium protein, unknown function
Δppm2 AG	PBANKA_113610	berg11:1341317-1346627	25.6866	53.4557	1.05733	1.89485	0.0011	0.00411371	yes	conserved Plasmodium protein, unknown function	Yes	Yes
Δppm2 AG	PBANKA_113660	berg11:1355369-1356329	24.5047	7.48008	-1.71193	-3.01512	0.0004	0.00172384	yes	conserved Plasmodium protein, unknown function	Yes	Yes
Δppm2 AG	PBANKA_113670	berg11:1357401-1368560	50.6359	27.6657	-0.872061	-1.47258	0.01185	0.0308236	yes	guanylyl cyclase beta (GCbeta)
Δppm2 AG	PBANKA_113690	berg11:1369719-1373822	42.2452	98.0943	1.21538	2.20587	0.0003	0.00134523	yes	SUMO ligase, putative	Yes	Yes
Δppm2 AG	PBANKA_113710	berg11:1381689-1383891	7.10213	21.4653	1.59568	2.64108	0.0001	0.000512711	yes	arginine methyltransferase 5, putative		Yes
Δppm2 AG	PBANKA_113720	berg11:1386905-1390593	86.3666	150.802	0.804109	1.32648	0.0186	0.0449722	yes	Sec24 subunit, putative
Δppm2 AG	PBANKA_113740	berg11:1398887-1400669	1298.99	198.538	-2.70991	-5.43703	5e-05	0.000274793	yes	conserved Plasmodium protein, unknown function
Δppm2 AG	PBANKA_113750	berg11:1400910-1401449	212.26	443.514	1.06315	3.39796	0.0016	0.00565776	yes	actin-depolymerizing factor 2 (ADF2)
Δppm2 AG	PBANKA_113780	berg11:1407745-1415866	19.4218	39.4523	1.02243	1.62832	0.00315	0.0100642	yes	conserved Plasmodium protein, unknown function
Δppm2 AG	PBANKA_113790	berg11:1416555-1417380	648.244	1634.71	1.33443	2.29267	0.0019	0.00654384	yes	proliferating cell nuclear antigen, putative (PCNA)		Yes
Δppm2 AG	PBANKA_113810	berg11:1421791-1423408	156.333	60.0429	-1.38056	-3.07933	5e-05	0.000274793	yes	14-3-3 protein, putative
Δppm2 AG	PBANKA_113820	berg11:1425337-1426765	1287.09	530.612	-1.27838	-1.72593	0.00305	0.00979117	yes	ATP-dependent DNA helicase, putative		Yes
Δppm2 AG	PBANKA_113850	berg11:1437952-1440244	8.10142	2.54748	-1.6691	-2.60414	0.00115	0.00427237	yes	exonuclease, putative
Δppm2 AG	PBANKA_113860	berg11:1440835-1442095	1750.31	565.005	-1.63127	-2.839	5e-05	0.000274793	yes	conserved Plasmodium protein, unknown function
Δppm2 AG	PBANKA_113890	berg11:1457790-1462533	341.975	76.719	-2.15623	-3.30598	5e-05	0.000274793	yes	conserved Plasmodium protein, unknown function
Δppm2 AG	PBANKA_113900	berg11:1463108-1466468	6.40432	12.6051	0.976893	1.78927	0.00505	0.0150258	yes	conserved Plasmodium protein, unknown function
Δppm2 AG	PBANKA_113940	berg11:1474240-1476936	3.67145	7.86939	1.0999	1.65278	0.011	0.0289482	yes	conserved Plasmodium protein, unknown function
Δppm2 AG	PBANKA_113950	berg11:1477865-1480375	45.804	25.9473	-0.819891	-1.65218	0.01075	0.0283913	yes	conserved Plasmodium protein, unknown function
Δppm2 AG	PBANKA_114020	berg11:1504096-1507549	25.8741	50.7584	0.972142	1.88715	0.0025	0.00826574	yes	pre-mRNA-splicing factor ATP-dependent RNA helicase PRP16, putative (PRP16)
Δppm2 AG	PBANKA_114030	berg11:1509454-1518264	43.1524	87.0067	1.01169	1.87681	0.00775	0.0215365	yes	conserved Plasmodium protein, unknown function
Δppm2 AG	PBANKA_114080	berg11:1529468-1530401	20.2453	39.1817	0.952593	1.88576	0.0104	0.0276157	yes	conserved Plasmodium protein, unknown function
Δppm2 AG	PBANKA_114090	berg11:1530659-1531260	1911.05	485.999	-1.97534	-6.19483	5e-05	0.000274793	yes	mitochondrial ribosomal protein S17 precursor, putative
Δppm2 AG	PBANKA_114100	berg11:1532177-1532333	95.7269	0	#NAME?	NA	5e-05	0.000274793	yes	conserved Plasmodium protein, unknown function
Δppm2 AG	PBANKA_114140	berg11:1541026-1543406	160.072	39.8167	-2.00727	-3.90525	5e-05	0.000274793	yes	conserved Plasmodium protein, unknown function
Δppm2 AG	PBANKA_114200	berg11:1556165-1556609	165.399	17.1395	-3.27056	-8.07761	5e-05	0.000274793	yes	conserved Plasmodium protein, unknown function		Yes
Δppm2 AG	PBANKA_114260	berg11:1581801-1582797	59.5939	7.98488	-2.89982	-5.6895	5e-05	0.000274793	yes	conserved Plasmodium protein, unknown function		Yes
Δppm2 AG	PBANKA_114270	berg11:1582962-1585239	272.223	101.363	-1.42526	-3.1139	5e-05	0.000274793	yes	phosphatidyl serine syntase, putative
Δppm2 AG	PBANKA_114310	berg11:1596914-1598370	33.8749	76.1579	1.16878	2.78653	0.0003	0.00134523	yes	conserved Plasmodium protein, unknown function
Δppm2 AG	PBANKA_114330	berg11:1601199-1604178	18.1189	32.3015	0.834103	1.81358	0.00955	0.025676	yes	conserved Plasmodium protein, unknown function
Δppm2 AG	PBANKA_114340	berg11:1605355-1606576	755.621	95.0182	-2.99139	-5.44021	5e-05	0.000274793	yes	NADH-cytochrome b5 reductase, putative		Yes
Δppm2 AG	PBANKA_114370	berg11:1614501-1618419	69.2209	16.8082	-2.04204	-3.40805	5e-05	0.000274793	yes	secreted ookinete protein, putative (PSOP2)
Δppm2 AG	PBANKA_114380	berg11:1619834-1620602	730.701	191.072	-1.93517	-4.40424	5e-05	0.000274793	yes	conserved Plasmodium protein, unknown function
Δppm2 AG	PBANKA_114410	berg11:1625768-1627817	39.228	70.2907	0.841448	1.69082	0.0079	0.0218981	yes	RNAse L inhibitor protein, putative
Δppm2 AG	PBANKA_114420	berg11:1629723-1631418	120.429	37.2085	-1.69448	-4.02586	5e-05	0.000274793	yes	conserved Plasmodium protein, unknown function
Δppm2 AG	PBANKA_114460	berg11:1639044-1640529	130.376	31.4689	-2.05068	-4.16962	5e-05	0.000274793	yes	mitochondrial carrier protein, putative
Δppm2 AG	PBANKA_114500	berg11:1655194-1656466	15.0482	6.62044	-1.18459	-2.04958	0.00695	0.0196561	yes	conserved Plasmodium protein, unknown function
Δppm2 AG	PBANKA_114520	berg11:1664599-1666033	965.081	114.796	-3.07158	-5.15605	5e-05	0.000274793	yes	conserved Plasmodium protein, unknown function
Δppm2 AG	PBANKA_114550	berg11:1679638-1683004	22.2526	36.6346	0.719233	1.45775	0.02	0.0477911	yes	conserved Plasmodium protein, unknown function
Δppm2 AG	PBANKA_114560	berg11:1683946-1686610	7.04098	23.9907	1.76863	2.93873	5e-05	0.000274793	yes	conserved Plasmodium protein, unknown function
Δppm2 AG	PBANKA_114570	berg11:1687795-1688868	67.3418	121.668	0.853381	2.30291	0.01335	0.0340576	yes	U2 small nuclear ribonucleoprotein A, putative
Δppm2 AG	PBANKA_114580	berg11:1695579-1696372	887.44	2365.46	1.4144	2.76608	0.00045	0.00190988	yes	conserved rodent malaria protein, unknown function
Δppm2 AG	PBANKA_114600	berg11:1700253-1702342	18.4761	91.7996	2.31283	4.01705	5e-05	0.000274793	yes	conserved rodent malaria protein, unknown function
Δppm2 AG	PBANKA_114620	berg11:1707058-1707842	14.5293	50.0039	1.78308	3.00867	0.0001	0.000512711	yes	Plasmodium exported protein, unknown function
Δppm2 AG	PBANKA_120020	berg12:6143-7061	30.9178	56.5161	0.870222	1.82488	0.0179	0.0435465	yes	Plasmodium exported protein, unknown function
Δppm2 AG	PBANKA_120040	berg12:12946-14171	54.6061	102.694	0.911214	1.91133	0.00545	0.0160222	yes	BIR protein
Δppm2 AG	PBANKA_120060	berg12:22478-29232	50.5445	155.369	1.62008	2.35302	5e-05	0.000274793	yes	Plasmodium exported protein, unknown function
Δppm2 AG	PBANKA_120070	berg12:33943-35233	26.0177	8.57998	-1.60045	-2.59729	0.00015	0.000733735	yes	conserved Plasmodium protein, unknown function
Δppm2 AG	PBANKA_120090	berg12:40317-41564	80.165	38.7844	-1.04749	-2.48871	0.0047	0.014136	yes	conserved Plasmodium protein, unknown function
Δppm2 AG	PBANKA_120130	berg12:55694-56605	342.218	132.079	-1.37351	-4.51572	0.0002	0.000945207	yes	conserved Plasmodium protein, unknown function
Δppm2 AG	PBANKA_120140	berg12:58817-61913	11.3541	21.1097	0.894692	1.84247	0.0073	0.0204858	yes	conserved Plasmodium protein, unknown function
Δppm2 AG	PBANKA_120170	berg12:67157-67616	226.472	113.151	-1.00109	-2.89439	0.002	0.00683261	yes	N-acetyltransferase, putative		Yes
Δppm2 AG	PBANKA_120180	berg12:69426-74574	329.318	82.3858	-1.99901	-3.0916	5e-05	0.000274793	yes	conserved Plasmodium protein, unknown function
Δppm2 AG	PBANKA_120200	berg12:79579-80416	4067.72	1353.82	-1.58719	-2.47109	0.00105	0.00395371	yes	membrane skeletal protein, putative
Δppm2 AG	PBANKA_120210	berg12:81607-85048	62.0004	36.9249	-0.747686	-1.45568	0.0197	0.0472051	yes	conserved Plasmodium protein, unknown function
Δppm2 AG	PBANKA_120220	berg12:87839-91421	90.7283	238.824	1.39632	2.19547	0.00025	0.00114823	yes	U5 small nuclear ribonuclear protein, putative		Yes
Δppm2 AG	PBANKA_120260	berg12:107799-110733	1270.32	539.219	-1.23625	-1.51369	0.00965	0.0259052	yes	zinc finger, C3HC4 type, putative
Δppm2 AG	PBANKA_120270	berg12:113643-115791	1139.69	530.043	-1.10446	-1.4346	0.0116	0.0302845	yes	RNA-binding protein, putative
Δppm2 AG	PBANKA_120350	berg12:137450-138440	41.7782	109.553	1.3908	3.22065	0.0001	0.000512711	yes	conserved Plasmodium protein, unknown function
Δppm2 AG	PBANKA_120370	berg12:141454-145282	148.329	77.4519	-0.937424	-1.48457	0.0111	0.029171	yes	regulator of nonsense transcripts, putative
Δppm2 AG	PBANKA_120380	berg12:147117-148883	417.455	47.7909	-3.12681	-5.21725	5e-05	0.000274793	yes	DnaJ protein, putative
Δppm2 AG	PBANKA_120390	berg12:150085-152390	25.8147	12.829	-1.00879	-2.18486	0.01375	0.0349005	yes	DnaJ protein, putative
Δppm2 AG	PBANKA_120400	berg12:154665-155443	28.2594	1.76478	-4.00117	-6.44035	0.00095	0.00362702	yes	conserved Plasmodium protein, unknown function
Δppm2 AG	PBANKA_120410	berg12:156408-158112	212.887	81.3845	-1.38726	-2.52859	5e-05	0.000274793	yes	conserved Plasmodium protein, unknown function
Δppm2 AG	PBANKA_120430	berg12:161513-162680	295.199	141.085	-1.06512	-2.70075	0.0013	0.00474407	yes	CCR4-NOT transcription complex subunit 5, putative (NOT5)
Δppm2 AG	PBANKA_120450	berg12:168220-169321	3779.17	607.175	-2.63788	-6.86022	5e-05	0.000274793	yes	conserved Plasmodium protein, unknown function
Δppm2 AG	PBANKA_120460	berg12:169843-172408	10.1541	3.61813	-1.48875	-2.79495	0.00055	0.0022669	yes	conserved Plasmodium protein, unknown function		Yes
Δppm2 AG	PBANKA_120510	berg12:181539-183008	5503.26	1605.72	-1.77707	-3.04621	0.0003	0.00134523	yes	PPPDE peptidase, putative		Yes
Δppm2 AG	PBANKA_120520	berg12:184148-185862	1463.22	296.161	-2.30469	-4.44668	5e-05	0.000274793	yes	conserved Plasmodium protein, unknown function
Δppm2 AG	PBANKA_120540	berg12:187614-190003	109.253	204.723	0.906	1.59721	0.0077	0.0214191	yes	rhoGAP GTPase, putative
Δppm2 AG	PBANKA_120580	berg12:198909-199239	217.653	388.411	0.835555	3.5043	0.0106	0.0280652	yes	conserved Plasmodium protein, unknown function
Δppm2 AG	PBANKA_120590	berg12:200375-204572	36.9543	100.661	1.44569	2.317	5e-05	0.000274793	yes	transcription factor with AP2 domain(s), putative (ApiAP2)		Yes
Δppm2 AG	PBANKA_120600	berg12:208526-211016	364.927	134.037	-1.44497	-2.76344	5e-05	0.000274793	yes	conserved Plasmodium protein, unknown function
Δppm2 AG	PBANKA_120620	berg12:217948-223933	50.518	114.918	1.18574	1.96616	0.00115	0.00427237	yes	histone deacetylase, putative
Δppm2 AG	PBANKA_120670	berg12:247182-250119	14.6753	29.3783	1.00136	2.17655	0.0013	0.00474407	yes	conserved Plasmodium protein, unknown function		Yes
Δppm2 AG	PBANKA_120680	berg12:252527-253685	16.3332	36.285	1.15156	2.09529	0.0015	0.00535593	yes	zinc finger C-x8-C-x5-C-x3-H type, putative
Δppm2 AG	PBANKA_120700	berg12:259612-261022	100.596	214.007	1.08909	2.15296	0.0009	0.00346034	yes	small subunit rRNA processing protein, putative
Δppm2 AG	PBANKA_120770	berg12:276908-277913	86.5194	147.718	0.771747	1.56445	0.01835	0.0444678	yes	zinc finger protein, putative
Δppm2 AG	PBANKA_120780	berg12:278643-279894	156.231	57.825	-1.43391	-3.20291	5e-05	0.000274793	yes	metallopeptidase, putative
Δppm2 AG	PBANKA_120800	berg12:283491-285093	76.565	34.0008	-1.17112	-2.36763	0.00025	0.00114823	yes	tubulin-tyrosine ligase, putative
Δppm2 AG	PBANKA_120820	berg12:291818-300786	80.4899	33.6015	-1.26028	-2.06877	0.0007	0.00279327	yes	conserved Plasmodium protein, unknown function
Δppm2 AG	PBANKA_120830	berg12:302849-305182	16.6004	5.69857	-1.54255	-2.91502	0.0004	0.00172384	yes	conserved Plasmodium protein, unknown function		Yes
Δppm2 AG	PBANKA_120880	berg12:316901-318802	301.963	626.417	1.05275	1.23581	0.01475	0.0370406	yes	conserved Plasmodium protein, unknown function
Δppm2 AG	PBANKA_120890	berg12:319214-320830	277.37	691.203	1.3173	3.06892	0.00055	0.0022669	yes	conserved Plasmodium protein, unknown function
Δppm2 AG	PBANKA_121010	berg12:347920-349027	31.904	70.6779	1.14752	2.38412	0.0006	0.00244535	yes	DNA repair protein RAD23, putative
Δppm2 AG	PBANKA_121020	berg12:352526-355439	1669.71	747.617	-1.15923	-1.45079	0.01555	0.0387127	yes	QF122 antigen, putative
Δppm2 AG	PBANKA_121040	berg12:359710-362894	26.469	70.4784	1.41288	2.84782	5e-05	0.000274793	yes	ubiquitin-protein ligase e3, putative		Yes
Δppm2 AG	PBANKA_121080	berg12:371511-372668	427.113	1852.23	2.11657	3.56197	0.0001	0.000512711	yes	hypoxanthine-guanine phosphoribosyltransferase, putative (HGPRT)	Yes	Yes
Δppm2 AG	PBANKA_121110	berg12:381366-385487	11.9523	23.0363	0.946613	1.8155	0.00245	0.00812345	yes	phosphatase, putative
Δppm2 AG	PBANKA_121130	berg12:389501-390748	51.7767	89.3884	0.787785	1.68263	0.01365	0.0346935	yes	conserved Plasmodium protein, unknown function
Δppm2 AG	PBANKA_121160	berg12:403241-405725	46.8919	92.4395	0.97917	1.93811	0.0017	0.0059572	yes	conserved Plasmodium protein, unknown function		Yes
Δppm2 AG	PBANKA_121180	berg12:409461-413073	13.2586	23.6463	0.834681	1.64167	0.0124	0.0320387	yes	conserved Plasmodium protein, unknown function
Δppm2 AG	PBANKA_121230	berg12:434957-438068	17.8431	36.7715	1.04322	2.14277	0.001	0.00379118	yes	initiation factor 2 subunit family, putative
Δppm2 AG	PBANKA_121240	berg12:439588-441426	37.6734	19.8256	-0.926179	-1.82368	0.01	0.0267055	yes	GDP-fucose synthase, putative
Δppm2 AG	PBANKA_121260	berg12:447561-450257	36.6484	120.363	1.71557	3.01314	5e-05	0.000274793	yes	male gamete fusion factor HAP2 (HAP2)
Δppm2 AG	PBANKA_121320	berg12:481021-485132	45.3343	123.505	1.4459	2.84168	0.0001	0.000512711	yes	conserved Plasmodium protein, unknown function
Δppm2 AG	PBANKA_121330	berg12:485758-491425	113.474	26.8706	-2.07826	-3.94503	5e-05	0.000274793	yes	conserved Plasmodium protein, unknown function		Yes
Δppm2 AG	PBANKA_121350	berg12:496176-497262	21.1414	40.855	0.950443	2.01518	0.0071	0.0200138	yes	conserved Plasmodium protein, unknown function
Δppm2 AG	PBANKA_121370	berg12:501703-503149	115.94	53.3759	-1.11912	-2.33426	0.0005	0.00208862	yes	methionine aminopeptidase, putative
Δppm2 AG	PBANKA_121430	berg12:517611-519171	483.404	1677.12	1.79469	2.52185	5e-05	0.000274793	yes	enolase, putative (ENO)	Yes	Yes
Δppm2 AG	PBANKA_121440	berg12:521353-522859	413.562	70.0569	-2.56151	-4.85226	5e-05	0.000274793	yes	conserved Plasmodium protein, unknown function		Yes
Δppm2 AG	PBANKA_121500	berg12:541318-542714	28.5284	65.3716	1.19626	2.41028	0.00055	0.0022669	yes	SMN-like protein		Yes
Δppm2 AG	PBANKA_121510	berg12:544390-547681	9.78865	21.0529	1.10484	2.127	0.0008	0.00313128	yes	Rh5 interacting protein, putative (RIPR)
Δppm2 AG	PBANKA_121560	berg12:560275-561558	434.476	883.925	1.02465	2.14149	0.0037	0.0115421	yes	40S ribosomal protein S3A, putative
Δppm2 AG	PBANKA_121590	berg12:572648-576437	21.5266	50.7964	1.23861	2.25064	0.00035	0.00153764	yes	conserved Plasmodium protein, unknown function
Δppm2 AG	PBANKA_121630	berg12:587112-591438	131.697	39.2132	-1.74782	-3.04116	5e-05	0.000274793	yes	conserved Plasmodium protein, unknown function
Δppm2 AG	PBANKA_121650	berg12:595586-596099	836.515	1880.82	1.1689	2.86945	0.0013	0.00474407	yes	peptidyl-prolyl cis-trans isomerase, putative (CYP19A)		Yes
Δppm2 AG	PBANKA_121670	berg12:604073-611258	20.2339	38.917	0.943628	1.66425	0.00545	0.0160222	yes	conserved Plasmodium protein, unknown function
Δppm2 AG	PBANKA_121700	berg12:624404-627020	9.18212	16.9348	0.883091	1.64046	0.01035	0.0275012	yes	peptidase, putative
Δppm2 AG	PBANKA_121780	berg12:656022-657601	355.022	130.414	-1.44481	-3.74755	5e-05	0.000274793	yes	signal peptidase complex subunit 2, putative (SPC2)		Yes
Δppm2 AG	PBANKA_121790	berg12:658426-659586	312.728	145.226	-1.10661	-3.5222	0.00195	0.00668762	yes	conserved Plasmodium protein, unknown function
Δppm2 AG	PBANKA_121800	berg12:660230-661664	477.383	197.799	-1.27111	-2.33501	0.00115	0.00427237	yes	conserved Plasmodium protein, unknown function,pyrazinamidase/nicotinamidase, putative
Δppm2 AG	PBANKA_121820	berg12:676880-678488	512.067	282.386	-0.858667	-1.40352	0.0171	0.0419069	yes	T-complex protein 1 epsilon subunit, putative
Δppm2 AG	PBANKA_121830	berg12:679768-681352	926.479	221.544	-2.06416	-3.53654	5e-05	0.000274793	yes	CPW-WPC family protein, putative
Δppm2 AG	PBANKA_121860	berg12:689515-690355	116.401	56.8254	-1.03449	-2.41628	0.00115	0.00427237	yes	conserved Plasmodium protein, unknown function
Δppm2 AG	PBANKA_121870	berg12:691408-692731	22.9802	6.28101	-1.87132	-3.65829	0.0007	0.00279327	yes	conserved Plasmodium protein, unknown function
Δppm2 AG	PBANKA_121880	berg12:692986-701588	8.96456	18.1325	1.01627	2.15443	0.0017	0.0059572	yes	ABC transporter, putative
Δppm2 AG	PBANKA_121910	berg12:708432-709345	1394.63	368.48	-1.92023	-4.0701	5e-05	0.000274793	yes	heat shock protein 90, putative
Δppm2 AG	PBANKA_121930	berg12:714323-716834	102.606	261.373	1.34899	2.20136	0.0003	0.00134523	yes	heat shock protein 70, putative (HSP70-z)		Yes
Δppm2 AG	PBANKA_121940	berg12:718052-718913	17.9941	7.82227	-1.20187	-1.95006	0.0154	0.0384007	yes	Cg3 protein, putative
Δppm2 AG	PBANKA_121950	berg12:720061-723231	51.7929	120.104	1.21346	2.65707	0.00015	0.000733735	yes	chloroquine resistance transporter, putative (CRT)
Δppm2 AG	PBANKA_121970	berg12:728941-729688	17.7388	6.23525	-1.50839	-2.5823	0.0175	0.0427332	yes	glutaredoxin-like protein (GLP3)
Δppm2 AG	PBANKA_122000	berg12:743696-744274	43.587	17.9916	-1.27658	-2.85904	0.0098	0.0262465	yes	conserved Plasmodium protein, unknown function
Δppm2 AG	PBANKA_122020	berg12:750376-752476	47.185	155.279	1.71846	2.4974	5e-05	0.000274793	yes	lysophospholipase, putative
Δppm2 AG	PBANKA_122030	berg12:754825-755959	30.0773	54.9831	0.870312	1.81403	0.01	0.0267055	yes	lysophospholipase, putative
Δppm2 AG	PBANKA_122060	berg12:766416-776130	8.51553	22.6099	1.40879	3.58041	5e-05	0.000274793	yes	conserved Plasmodium protein, unknown function
Δppm2 AG	PBANKA_122090	berg12:787064-788039	78.7621	29.4567	-1.4189	-2.94369	0.0004	0.00172384	yes	conserved Plasmodium protein, unknown function		Yes
Δppm2 AG	PBANKA_122110	berg12:790388-791649	15.1941	45.7825	1.59128	3.1761	0.00015	0.000733735	yes	conserved Plasmodium protein, unknown function
Δppm2 AG	PBANKA_122210	berg12:817603-819556	71.7553	41.7568	-0.781072	-1.49518	0.0151	0.0377667	yes	regulator of chromosome condensation, putative
Δppm2 AG	PBANKA_122230	berg12:821777-823176	94.6468	28.1691	-1.74844	-4.362	5e-05	0.000274793	yes	coatomer epsilon subunit, putative
Δppm2 AG	PBANKA_122300	berg12:846114-849767	24.984	51.689	1.04885	1.87217	0.0006	0.00244535	yes	conserved Plasmodium protein, unknown function		Yes
Δppm2 AG	PBANKA_122310	berg12:850844-852058	171.775	420.783	1.29256	2.75053	5e-05	0.000274793	yes	proteasome subunit alpha, putative		Yes
Δppm2 AG	PBANKA_122320	berg12:852924-854241	109.868	21.6838	-2.34108	-5.27518	5e-05	0.000274793	yes	conserved Plasmodium protein, unknown function
Δppm2 AG	PBANKA_122360	berg12:865948-867355	69.5946	128.736	0.887364	2.04398	0.007	0.0197731	yes	gas41 homologue, putative
Δppm2 AG	PBANKA_122370	berg12:868234-869341	13.7418	26.1889	0.930379	1.69691	0.0172	0.0421162	yes	conserved Plasmodium protein, unknown function
Δppm2 AG	PBANKA_122410	berg12:884393-887186	20.1071	41.9895	1.06232	2.04503	0.00095	0.00362702	yes	kinesin-like protein, putative		Yes
Δppm2 AG	PBANKA_122420	berg12:889812-892263	95.5699	268.39	1.4897	2.14763	5e-05	0.000274793	yes	DnaJ protein, putative
Δppm2 AG	PBANKA_122440	berg12:895523-900695	22.4086	45.8989	1.03441	1.81658	0.0012	0.00442918	yes	ferlin like protein, putative
Δppm2 AG	PBANKA_122450	berg12:900833-905198	79.2895	23.1908	-1.77358	-3.47306	5e-05	0.000274793	yes	conserved Plasmodium protein, unknown function
Δppm2 AG	PBANKA_122460	berg12:905646-907197	14.4154	30.6192	1.08682	2.14205	0.0021	0.00712442	yes	conserved Plasmodium protein, unknown function
Δppm2 AG	PBANKA_122470	berg12:907826-911036	17.8884	58.3268	1.70514	3.60754	5e-05	0.000274793	yes	AAA family ATPase, putative
Δppm2 AG	PBANKA_122480	berg12:911933-913321	36.1959	82.2467	1.18413	2.50556	0.0008	0.00313128	yes	conserved Plasmodium protein, unknown function
Δppm2 AG	PBANKA_122490	berg12:914036-915785	151.101	70.2598	-1.10474	-2.30845	0.0006	0.00244535	yes	conserved Plasmodium protein, unknown function
Δppm2 AG	PBANKA_122520	berg12:928301-929466	3.86813	12.4297	1.68409	2.48508	0.0074	0.0207179	yes	acetyltransferase, putative
Δppm2 AG	PBANKA_122530	berg12:935478-938538	204.895	74.3818	-1.46186	-2.73096	5e-05	0.000274793	yes	conserved Plasmodium protein, unknown function
Δppm2 AG	PBANKA_122550	berg12:942286-943930	1837.99	297.912	-2.62517	-3.62583	5e-05	0.000274793	yes	conserved Plasmodium protein, unknown function
Δppm2 AG	PBANKA_122560	berg12:945942-947405	366.387	153.187	-1.25807	-2.59644	0.00025	0.00114823	yes	alpha/beta hydrolase, putative
Δppm2 AG	PBANKA_122590	berg12:952566-958740	613.384	125.963	-2.28379	-3.16217	5e-05	0.000274793	yes	conserved Plasmodium protein, unknown function		Yes
Δppm2 AG	PBANKA_122650	berg12:991859-992740	105.145	203.804	0.9548	2.33249	0.00285	0.00924319	yes	proteasome beta-subunit, putative
Δppm2 AG	PBANKA_122660	berg12:993321-994680	99.0301	250.663	1.33981	2.51193	0.0001	0.000512711	yes	tubulin gamma chain, putative		Yes
Δppm2 AG	PBANKA_122670	berg12:996460-999910	18.2124	38.7212	1.08821	2.64642	0.00065	0.00262158	yes	AAA family ATPase, putative
Δppm2 AG	PBANKA_122680	berg12:1001699-1004846	116.285	67.2435	-0.790197	-1.2968	0.01925	0.0462924	yes	DNA repair protein rad54, putative
Δppm2 AG	PBANKA_122700	berg12:1010456-1012679	106.664	32.2458	-1.72589	-3.78626	5e-05	0.000274793	yes	SF-assemblin, putative		Yes
Δppm2 AG	PBANKA_122730	berg12:1020103-1020631	56.9274	19.8048	-1.52327	-3.77128	0.00495	0.0147701	yes	conserved Plasmodium protein, unknown function
Δppm2 AG	PBANKA_122740	berg12:1021107-1022809	139.421	305.551	1.13197	2.0602	0.0011	0.00411371	yes	protein phosphatase, putative
Δppm2 AG	PBANKA_122750	berg12:1024611-1026154	47.3047	19.6451	-1.26781	-2.442	0.00055	0.0022669	yes	conserved Plasmodium protein, unknown function
Δppm2 AG	PBANKA_122790	berg12:1041459-1044756	19.1812	37.0511	0.949821	1.69484	0.00395	0.0122086	yes	conserved Plasmodium protein, unknown function
Δppm2 AG	PBANKA_122800	berg12:1045171-1045834	226.224	95.4464	-1.24499	-3.06598	5e-05	0.000274793	yes	1-cys peroxiredoxin, putative	Yes	Yes
Δppm2 AG	PBANKA_122820	berg12:1057149-1060788	86.23	48.5667	-0.828222	-1.48717	0.0118	0.0307195	yes	glutamate dehydrogenase, putative (GDH3)
Δppm2 AG	PBANKA_122830	berg12:1062926-1076054	159.313	59.2005	-1.42819	-1.88371	0.0006	0.00244535	yes	conserved Plasmodium protein, unknown function		Yes
Δppm2 AG	PBANKA_122840	berg12:1080804-1083249	28.5309	87.045	1.60924	3.27201	5e-05	0.000274793	yes	mannose-6-phosphate isomerase, putative
Δppm2 AG	PBANKA_122850	berg12:1084065-1088645	77.9327	31.1535	-1.32284	-2.56739	5e-05	0.000274793	yes	sentrin-specific protease 2, putative (SENP2)
Δppm2 AG	PBANKA_122880	berg12:1096279-1098619	21.9347	40.383	0.88053	1.51779	0.00845	0.0231729	yes	protein kinase, putative
Δppm2 AG	PBANKA_122890	berg12:1100215-1101127	1149.78	266.183	-2.11087	-3.13466	5e-05	0.000274793	yes	von willebrand factor a-domain-related protein (WARP)
Δppm2 AG	PBANKA_122900	berg12:1103821-1107252	57.2079	243.117	2.08736	2.76872	5e-05	0.000274793	yes	Plasmodium exported protein, unknown function
Δppm2 AG	PBANKA_122910	berg12:1108825-1109629	49.4042	14.8453	-1.73462	-3.66173	5e-05	0.000274793	yes	conserved Plasmodium protein, unknown function
Δppm2 AG	PBANKA_122920	berg12:1110409-1111456	514.134	1009.95	0.974072	2.45132	0.0034	0.0107385	yes	60S ribosomal protein L19, putative
Δppm2 AG	PBANKA_122930	berg12:1113197-1114901	5.49928	14.088	1.35715	2.7799	0.00605	0.0174882	yes	conserved Plasmodium protein, unknown function
Δppm2 AG	PBANKA_122950	berg12:1118868-1119996	140.241	72.9539	-0.942856	-2.09088	0.00195	0.00668762	yes	endonuclease III homologue, putative
Δppm2 AG	PBANKA_122980	berg12:1126498-1127689	147.251	36.0589	-2.02985	-4.21976	5e-05	0.000274793	yes	enoyl-acyl carrier reductase (FABI)
Δppm2 AG	PBANKA_122990	berg12:1128823-1131119	1174.19	215.874	-2.44341	-4.33955	5e-05	0.000274793	yes	conserved Plasmodium protein, unknown function
Δppm2 AG	PBANKA_123005	berg12:1134216-1139747	112.279	225.788	1.00788	1.70029	0.0089	0.0241967	yes	ribonuclease, putative, fragment
Δppm2 AG	PBANKA_123020	berg12:1147914-1150053	71.2619	171.481	1.26684	2.03371	0.0006	0.00244535	yes	cdc2-related protein kinase 5 (CRK5)
Δppm2 AG	PBANKA_123030	berg12:1150718-1158148	12.4614	24.7465	0.989753	2.28431	0.00125	0.00458808	yes	conserved Plasmodium protein, unknown function		Yes
Δppm2 AG	PBANKA_123070	berg12:1164521-1168676	3.59045	6.58676	0.875403	1.4154	0.0207	0.049185	yes	conserved Plasmodium protein, unknown function
Δppm2 AG	PBANKA_123120	berg12:1179891-1180827	52.3646	16.6818	-1.65031	-3.56037	0.00015	0.000733735	yes	conserved Plasmodium protein, unknown function	Yes	Yes
Δppm2 AG	PBANKA_123130	berg12:1182378-1184437	3576.24	696.339	-2.36058	-3.38866	5e-05	0.000274793	yes	metabolite/drug transporter, putative
Δppm2 AG	PBANKA_123170	berg12:1206604-1207539	639.999	1215.17	0.925011	1.55133	0.0143	0.0360732	yes	60S ribosomal protein L8, putative
Δppm2 AG	PBANKA_123180	berg12:1209070-1209860	657.112	1185.08	0.850778	2.1632	0.012	0.0311623	yes	60S ribosomal protein L12, putative
Δppm2 AG	PBANKA_123190	berg12:1211199-1212606	15.3587	2.65619	-2.53163	-4.21935	5e-05	0.000274793	yes	conserved Plasmodium protein, unknown function
Δppm2 AG	PBANKA_123200	berg12:1213652-1215566	10.843	3.55519	-1.60877	-2.3432	0.0005	0.00208862	yes	conserved Plasmodium protein, unknown function
Δppm2 AG	PBANKA_123210	berg12:1217252-1218393	217.215	442.816	1.02759	1.74107	0.003	0.00965172	yes	pre-mRNA-splicing factor, putative (SR1)
Δppm2 AG	PBANKA_123220	berg12:1222102-1225637	211.015	607.261	1.52497	2.24997	0.00045	0.00190988	yes	FACT complex subunit SPT16 (FACT-L)
Δppm2 AG	PBANKA_123230	berg12:1226371-1228660	105.669	26.972	-1.97001	-3.87719	5e-05	0.000274793	yes	conserved Plasmodium protein, unknown function
Δppm2 AG	PBANKA_123240	berg12:1229582-1230503	31.4702	9.30293	-1.75823	-3.36825	0.0004	0.00172384	yes	f-actin capping protein beta subunit (CPbeta)
Δppm2 AG	PBANKA_123260	berg12:1235894-1236659	875.15	152.027	-2.5252	-5.89136	5e-05	0.000274793	yes	apicortin, putative
Δppm2 AG	PBANKA_123290	berg12:1243228-1246802	92.1928	35.4923	-1.37715	-2.99843	0.00025	0.00114823	yes	RAP protein, putative		Yes
Δppm2 AG	PBANKA_123300	berg12:1247671-1248067	131.575	39.5993	-1.73234	-5.04615	0.0002	0.000945207	yes	conserved Plasmodium protein, unknown function
Δppm2 AG	PBANKA_123320	berg12:1251249-1251906	210.37	66.2248	-1.66749	-4.6518	5e-05	0.000274793	yes	cyclin, putative
Δppm2 AG	PBANKA_123360	berg12:1270251-1271469	11844.2	1978.54	-2.58168	-3.2463	5e-05	0.000274793	yes	secreted ookinete protein, putative (PSOP13)
Δppm2 AG	PBANKA_123370	berg12:1272266-1273361	220.686	68.8624	-1.6802	-3.7	5e-05	0.000274793	yes	conserved Plasmodium protein, unknown function
Δppm2 AG	PBANKA_123390	berg12:1277327-1277702	398.976	167.379	-1.25318	-4.05697	0.0003	0.00134523	yes	mitochondrial ribosomal protein L14 precursor, putative		Yes
Δppm2 AG	PBANKA_123430	berg12:1286896-1292291	22.0062	38.3626	0.801788	1.5696	0.0098	0.0262465	yes	carbon catabolite repressor protein 4, putative (CCR4)
Δppm2 AG	PBANKA_123460	berg12:1302713-1305224	22.1921	56.5774	1.35018	2.66701	5e-05	0.000274793	yes	conserved Plasmodium protein, unknown function		Yes
Δppm2 AG	PBANKA_123560	berg12:1336219-1337659	160.118	570.379	1.83279	2.92076	5e-05	0.000274793	yes	adenosylhomocysteinase, putative (SAHH)		Yes
Δppm2 AG	PBANKA_123620	berg12:1356229-1356502	151.28	8.35182	-4.17899	-11.2235	0.00195	0.00668762	yes	conserved Plasmodium protein, unknown function
Δppm2 AG	PBANKA_123650	berg12:1365333-1367544	92.5998	239.952	1.37366	2.56429	0.0001	0.000512711	yes	conserved Plasmodium protein, unknown function, fragment
Δppm2 AG	PBANKA_123660	berg12:1368545-1371433	112.99	264.473	1.22693	2.23485	0.00025	0.00114823	yes	conserved Plasmodium protein, unknown function, fragment
Δppm2 AG	PBANKA_123680	berg12:1373230-1375303	117.591	70.6235	-0.735554	-1.45679	0.01875	0.0452847	yes	conserved Plasmodium protein, unknown function
Δppm2 AG	PBANKA_123720	berg12:1410948-1411711	721.639	215.212	-1.74552	-3.89131	5e-05	0.000274793	yes	mitochondrial ribosomal protein L17 precursor, putative		Yes
Δppm2 AG	PBANKA_123730	berg12:1413804-1415265	45.106	83.563	0.889544	1.7765	0.00705	0.0198923	yes	conserved Plasmodium protein, unknown function
Δppm2 AG	PBANKA_123760	berg12:1421914-1426158	196.153	61.2036	-1.68029	-2.45902	0.0002	0.000945207	yes	zinc finger protein, putative, fragment		Yes
Δppm2 AG	PBANKA_123770	berg12:1427204-1427912	550.439	150.052	-1.87512	-4.43176	5e-05	0.000274793	yes	zinc finger protein, putative, fragment
Δppm2 AG	PBANKA_123860	berg12:1459837-1461958	30.4482	67.1627	1.1413	2.24211	0.0002	0.000945207	yes	transporter, putative
Δppm2 AG	PBANKA_123870	berg12:1463066-1464074	270.897	134.324	-1.01202	-2.54372	0.00115	0.00427237	yes	conserved Plasmodium protein, unknown function
Δppm2 AG	PBANKA_123880	berg12:1467774-1471155	128.255	250.921	0.968214	1.40805	0.01595	0.0395354	yes	karyopherin beta, putative
Δppm2 AG	PBANKA_123900	berg12:1476911-1477729	6973.96	520.373	-3.74436	-8.21811	5e-05	0.000274793	yes	conserved Plasmodium protein, unknown function
Δppm2 AG	PBANKA_123920	berg12:1482908-1484006	22.82	83.6274	1.87367	3.54868	5e-05	0.000274793	yes	cytosolic preribosomal GTP-binding protein, putative
Δppm2 AG	PBANKA_123970	berg12:1495943-1498613	16.7601	30.8703	0.881188	1.76096	0.00625	0.0179731	yes	conserved Plasmodium protein, unknown function
Δppm2 AG	PBANKA_123980	berg12:1503735-1505679	53.1743	133.54	1.32847	2.59015	5e-05	0.000274793	yes	zinc finger protein, putative		Yes
Δppm2 AG	PBANKA_124010	berg12:1518683-1519991	446.149	97.5461	-2.19337	-4.21145	5e-05	0.000274793	yes	conserved Plasmodium protein, unknown function
Δppm2 AG	PBANKA_124020	berg12:1522457-1523867	53.2985	25.1646	-1.0827	-2.63269	0.0036	0.0112765	yes	G-protein coupled receptor, putative
Δppm2 AG	PBANKA_124040	berg12:1529295-1530477	30.6626	9.80555	-1.64481	-3.1761	0.00025	0.00114823	yes	RNA methyltransferase, putative
Δppm2 AG	PBANKA_124060	berg12:1533421-1534315	1239.09	437.615	-1.50155	-2.83447	5e-05	0.000274793	yes	membrane skeletal protein, putative
Δppm2 AG	PBANKA_124070	berg12:1535544-1537237	432.595	89.1879	-2.2781	-4.43681	5e-05	0.000274793	yes	NIMA related kinase 2 (NEK2)
Δppm2 AG	PBANKA_124090	berg12:1540302-1541367	12.6828	1.52681	-3.05428	-3.96709	0.0005	0.00208862	yes	conserved Plasmodium protein, unknown function
Δppm2 AG	PBANKA_124110	berg12:1546286-1547255	371.805	98.6504	-1.91415	-3.91696	5e-05	0.000274793	yes	nucleolar Jumonji domain interacting protein, putative		Yes
Δppm2 AG	PBANKA_124120	berg12:1548620-1549703	20.9188	9.12921	-1.19624	-2.33581	0.00625	0.0179731	yes	conserved Plasmodium protein, unknown function
Δppm2 AG	PBANKA_124150	berg12:1557839-1559828	28.5735	50.3251	0.8166	1.63069	0.00905	0.0245468	yes	conserved Plasmodium protein, unknown function
Δppm2 AG	PBANKA_124170	berg12:1562696-1563703	225.196	126.299	-0.834337	-2.15925	0.0073	0.0204858	yes	conserved Plasmodium protein, unknown function
Δppm2 AG	PBANKA_124180	berg12:1564153-1567082	268.89	636.858	1.24395	1.47397	0.00545	0.0160222	yes	minchromosome maintenance (MCM) complex subunit, putative (MCM3)
Δppm2 AG	PBANKA_124210	berg12:1574854-1576762	429.679	101.972	-2.07509	-4.04783	5e-05	0.000274793	yes	methionine aminopeptidase, putative
Δppm2 AG	PBANKA_124240	berg12:1582544-1585381	466.206	160.78	-1.53588	-2.62843	5e-05	0.000274793	yes	conserved Plasmodium protein, unknown function		Yes
Δppm2 AG	PBANKA_124310	berg12:1607525-1609429	412.417	111.103	-1.8922	-3.84429	5e-05	0.000274793	yes	F-actin capping protein, alpha subunit, putative
Δppm2 AG	PBANKA_124350	berg12:1615600-1617349	2939.91	495.904	-2.56764	-4.81913	5e-05	0.000274793	yes	conserved Plasmodium protein, unknown function
Δppm2 AG	PBANKA_124360	berg12:1618356-1620468	32.4288	59.2204	0.86882	1.66641	0.0059	0.017123	yes	conserved Plasmodium protein, unknown function
Δppm2 AG	PBANKA_124370	berg12:1622160-1622914	12.5649	29.1428	1.21374	2.2156	0.00905	0.0245468	yes	conserved Plasmodium protein, unknown function
Δppm2 AG	PBANKA_124390	berg12:1627238-1632774	121.264	299.258	1.30324	1.7845	0.00205	0.00697788	yes	conserved Plasmodium protein, unknown function		Yes
Δppm2 AG	PBANKA_124420	berg12:1641319-1646541	52.0812	115.395	1.14774	1.83848	0.0025	0.00826574	yes	conserved Plasmodium protein, unknown function
Δppm2 AG	PBANKA_124460	berg12:1656445-1658002	111.026	52.1497	-1.09016	-2.15739	0.00145	0.00520376	yes	triose phosphate transporter, putative		Yes
Δppm2 AG	PBANKA_124490	berg12:1670443-1673964	15.2456	6.47509	-1.23542	-2.37416	0.001	0.00379118	yes	conserved Plasmodium protein, unknown function
Δppm2 AG	PBANKA_124510	berg12:1676406-1679364	64.8663	27.3052	-1.2483	-2.72792	5e-05	0.000274793	yes	conserved Plasmodium protein, unknown function	Yes	Yes
Δppm2 AG	PBANKA_124520	berg12:1680462-1682658	10228.7	1428.03	-2.84053	-3.1029	5e-05	0.000274793	yes	conserved Plasmodium protein, unknown function
Δppm2 AG	PBANKA_124550	berg12:1695782-1703342	21.2095	7.33827	-1.5312	-2.91167	5e-05	0.000274793	yes	conserved Plasmodium protein, unknown function
Δppm2 AG	PBANKA_124580	berg12:1707385-1710604	19.0679	41.6313	1.12652	2.09177	0.00125	0.00458808	yes	conserved Plasmodium protein, unknown function
Δppm2 AG	PBANKA_124595	berg12:1728675-1730260	12.5208	26.7237	1.09379	1.90834	0.0046	0.0138865	yes	BIR protein, pseudogene
Δppm2 AG	PBANKA_124630	berg12:1742355-1743481	16.3712	32.1019	0.971496	1.81996	0.0147	0.0369356	yes	BIR protein
Δppm2 AG	PBANKA_124640	berg12:1746361-1747515	49.254	85.6971	0.799005	1.72938	0.01625	0.0401613	yes	BIR protein
Δppm2 AG	PBANKA_124650	berg12:1749864-1751057	7.92944	17.3731	1.13156	1.857	0.0139	0.0352244	yes	Plasmodium epxorted protein, unknown function
Δppm2 AG	PBANKA_124700	berg12:1768219-1770418	7.53062	2.42823	-1.63287	-1.93991	0.00125	0.00458808	yes	BIR protein
Δppm2 AG	PBANKA_130010	berg13:2364-3488	11.846	25.5537	1.10913	1.89296	0.0118	0.0307195	yes	BIR protein
Δppm2 AG	PBANKA_130035	berg13:15270-16882	3.08462	12.7923	2.05211	2.64599	0.00155	0.0055057	yes	Pb-fam-1 protein, pseudogene
Δppm2 AG	PBANKA_130070	berg13:31171-36019	638.722	267.925	-1.25336	-1.4964	0.00895	0.0243092	yes	LCCL domain-containing protein (CCp1)
Δppm2 AG	PBANKA_130090	berg13:54955-55639	159.842	58.9469	-1.43916	-3.18874	5e-05	0.000274793	yes	cytochrome c oxidase assembly protein, putative
Δppm2 AG	PBANKA_130100	berg13:56652-59469	16.7634	34.082	1.0237	1.99153	0.00105	0.00395371	yes	conserved protein, unknown function
Δppm2 AG	PBANKA_130110	berg13:60112-64357	5.30858	14.6769	1.46715	2.72663	5e-05	0.000274793	yes	conserved Plasmodium protein, unknown function
Δppm2 AG	PBANKA_130160	berg13:76164-78034	117.51	203.571	0.792751	1.69211	0.0104	0.0276157	yes	conserved Plasmodium protein, unknown function
Δppm2 AG	PBANKA_130170	berg13:79843-81652	44.8233	109.891	1.29376	2.51924	0.00015	0.000733735	yes	splicing factor 3A subunit 1, putative (SF3A1)
Δppm2 AG	PBANKA_130180	berg13:82021-92644	24.9009	66.2327	1.41135	2.21679	0.0003	0.00134523	yes	conserved Plasmodium protein, unknown function		Yes
Δppm2 AG	PBANKA_130190	berg13:93337-95896	23.1228	44.9042	0.95753	2.00047	0.002	0.00683261	yes	DNA repair metallo-beta-lactamase protein, putative
Δppm2 AG	PBANKA_130200	berg13:97896-111266	6.1769	16.3514	1.40446	3.01943	0.0001	0.000512711	yes	conserved Plasmodium protein, unknown function
Δppm2 AG	PBANKA_130210	berg13:111493-112019	24.0788	76.408	1.66596	3.90807	0.00145	0.00520376	yes	50S ribosomal protein L20, putative
Δppm2 AG	PBANKA_130260	berg13:135130-138622	141.692	358.205	1.33803	2.22965	0.0003	0.00134523	yes	small subunit DNA primase, putative
Δppm2 AG	PBANKA_130340	berg13:177513-180141	12.0034	24.6496	1.03813	1.87386	0.00215	0.00726745	yes	CCAAT-binding transcription factor, putative		Yes
Δppm2 AG	PBANKA_130370	berg13:187072-188008	128.582	303.391	1.23849	3.00582	0.0001	0.000512711	yes	vesicle-associated membrane protein, putative
Δppm2 AG	PBANKA_130380	berg13:190213-191358	346.368	994.72	1.52199	2.90249	5e-05	0.000274793	yes	triose-phosphate isomerase, putative (TIM)		Yes
Δppm2 AG	PBANKA_130400	berg13:200653-203605	38.2655	124.415	1.70104	3.01457	5e-05	0.000274793	yes	conserved Plasmodium protein, unknown function
Δppm2 AG	PBANKA_130410	berg13:206126-213642	35.5531	13.5878	-1.38766	-1.86444	0.0063	0.0180969	yes	delta-aminolevulinic acid dehydratase, putative
Δppm2 AG	PBANKA_130440	berg13:220927-222364	62.7439	139.083	1.1484	2.17412	0.00115	0.00427237	yes	allantoicase, putative
Δppm2 AG	PBANKA_130520	berg13:246179-253320	403.847	97.6604	-2.04796	-2.66898	5e-05	0.000274793	yes	serine/threonine protein kinase, putative		Yes
Δppm2 AG	PBANKA_130530	berg13:255542-257024	119.229	392.172	1.71775	3.12808	5e-05	0.000274793	yes	FACT complex subunit SSRP1, putative (FACT-S)		Yes
Δppm2 AG	PBANKA_130570	berg13:266589-267623	365.369	106.941	-1.77254	-4.19885	5e-05	0.000274793	yes	conserved Plasmodium protein, unknown function
Δppm2 AG	PBANKA_130600	berg13:270529-271382	852.482	2867.51	1.75006	6.34041	5e-05	0.000274793	yes	conserved Plasmodium protein, unknown function
Δppm2 AG	PBANKA_130620	berg13:276028-277523	107.635	217.412	1.01428	1.98485	0.0017	0.0059572	yes	tRNA binding protein, putative
Δppm2 AG	PBANKA_130630	berg13:279712-285712	23.324	46.9408	1.00903	1.71227	0.0037	0.0115421	yes	conserved Plasmodium protein, unknown function
Δppm2 AG	PBANKA_130680	berg13:310736-319727	9.83037	18.9453	0.946526	1.83666	0.0028	0.00910437	yes	guanine nucleotide exchange factor, putative	Yes	Yes
Δppm2 AG	PBANKA_130690	berg13:320126-324104	89.9533	37.4465	-1.26435	-2.20404	0.0002	0.000945207	yes	serine/threonine protein kinase, putative (SRPK2)
Δppm2 AG	PBANKA_130730	berg13:332131-334722	16.8227	71.087	2.07918	3.38677	5e-05	0.000274793	yes	conserved Plasmodium protein, unknown function
Δppm2 AG	PBANKA_130750	berg13:339494-344807	16.255	41.3225	1.34605	2.43034	5e-05	0.000274793	yes	conserved Plasmodium protein, unknown function
Δppm2 AG	PBANKA_130760	berg13:345771-346733	56.9141	101.871	0.83989	2.13591	0.0082	0.0225922	yes	dephospho-CoA kinase, putative
Δppm2 AG	PBANKA_130770	berg13:348307-349462	106.288	197.566	0.894359	1.74474	0.0057	0.0166379	yes	zinc finger protein, putative
Δppm2 AG	PBANKA_130780	berg13:350836-353479	36.2409	94.7802	1.38697	2.51809	5e-05	0.000274793	yes	heat shock protein 90, putative		Yes
Δppm2 AG	PBANKA_130800	berg13:355478-377915	14.8079	36.0646	1.28421	2.14002	0.0009	0.00346034	yes	conserved Plasmodium protein, unknown function
Δppm2 AG	PBANKA_130810	berg13:378446-379629	133.594	282.943	1.08266	2.94873	0.00025	0.00114823	yes	calmodulin-like protein
Δppm2 AG	PBANKA_130860	berg13:394043-395494	3240.28	12350.4	1.93037	2.06959	0.0005	0.00208862	yes	fructose-bisphosphate aldolase 2 (ALDO2)
Δppm2 AG	PBANKA_130930	berg13:415161-415614	24.4533	8.49755	-1.52491	-2.90011	0.01735	0.0424236	yes	conserved Plasmodium protein, unknown function
Δppm2 AG	PBANKA_130940	berg13:418240-420330	109.299	200.39	0.874523	1.69585	0.00775	0.0215365	yes	conserved Plasmodium protein, unknown function
Δppm2 AG	PBANKA_130960	berg13:424190-428075	4.74866	1.36508	-1.79853	-2.59304	0.00075	0.00296317	yes	conserved Plasmodium protein, unknown function
Δppm2 AG	PBANKA_130970	berg13:430919-433887	168.051	363.311	1.11231	1.8555	0.0019	0.00654384	yes	helicase, putative		Yes
Δppm2 AG	PBANKA_130980	berg13:435894-437855	54.9776	23.0944	-1.2513	-2.62331	0.00015	0.000733735	yes	conserved Plasmodium protein, unknown function		Yes
Δppm2 AG	PBANKA_131000	berg13:443134-446734	27.9652	13.5142	-1.04916	-2.32048	0.00125	0.00458808	yes	conserved Plasmodium protein, unknown function
Δppm2 AG	PBANKA_131040	berg13:460719-461466	457.227	1288.58	1.4948	3.5608	5e-05	0.000274793	yes	centrin, putative		Yes
Δppm2 AG	PBANKA_131050	berg13:463140-465061	543.303	220.936	-1.29813	-2.71415	0.00035	0.00153764	yes	conserved Plasmodium protein, unknown function		Yes
Δppm2 AG	PBANKA_131070	berg13:467762-469024	779.165	252.465	-1.62585	-3.03927	5e-05	0.000274793	yes	conserved Plasmodium protein, unknown function
Δppm2 AG	PBANKA_131110	berg13:477442-478055	101.946	237.443	1.21978	4.14323	0.00135	0.00489945	yes	mitochondrial ribosomal protein S14 precursor, putative
Δppm2 AG	PBANKA_131120	berg13:478424-479801	148.908	45.9047	-1.69771	-3.87442	5e-05	0.000274793	yes	conserved Plasmodium protein, unknown function
Δppm2 AG	PBANKA_131130	berg13:481494-482148	503.525	115.287	-2.12683	-6.1852	5e-05	0.000274793	yes	conserved Plasmodium protein, unknown function
Δppm2 AG	PBANKA_131140	berg13:482552-483300	6645.41	607.472	-3.45147	-8.42075	5e-05	0.000274793	yes	conserved Plasmodium protein, unknown function
Δppm2 AG	PBANKA_131160	berg13:487281-492549	25.0245	13.961	-0.841936	-1.78835	0.00665	0.0189322	yes	conserved Plasmodium protein, unknown function
Δppm2 AG	PBANKA_131200	berg13:505586-510747	23.9844	69.25	1.52972	3.00207	5e-05	0.000274793	yes	conserved Plasmodium protein, unknown function
Δppm2 AG	PBANKA_131220	berg13:518228-520897	104.792	43.0944	-1.28195	-2.53387	0.0001	0.000512711	yes	SEL-1 protein, putative
Δppm2 AG	PBANKA_131230	berg13:521805-522480	72.8579	34.6742	-1.07122	-2.47438	0.00265	0.00869161	yes	SNARE protein, putative
Δppm2 AG	PBANKA_131250	berg13:524617-525693	105.482	34.4722	-1.61349	-3.97024	5e-05	0.000274793	yes	Appr-1-p processing domain protein
Δppm2 AG	PBANKA_131300	berg13:539607-541919	30.1179	56.1773	0.899369	1.7784	0.0062	0.0178581	yes	transcription factor IIIb subunit, putative
Δppm2 AG	PBANKA_131310	berg13:542906-546655	275.677	41.6341	-2.72714	-4.33781	5e-05	0.000274793	yes	conserved Plasmodium protein, unknown function
Δppm2 AG	PBANKA_131320	berg13:551890-553860	459.177	113.66	-2.01432	-3.74292	5e-05	0.000274793	yes	transcription factor with AP2 domain(s), putative (ApiAP2)
Δppm2 AG	PBANKA_131330	berg13:555542-557000	27.5099	11.8837	-1.21096	-2.76595	0.00225	0.00755283	yes	conserved Plasmodium protein, unknown function
Δppm2 AG	PBANKA_131370	berg13:566630-568906	176.101	327.221	0.893863	1.87543	0.0057	0.0166379	yes	serine/threonine protein kinase, putative
Δppm2 AG	PBANKA_131430	berg13:590626-592222	268.368	62.4237	-2.10405	-4.13038	5e-05	0.000274793	yes	conserved Plasmodium protein, unknown function
Δppm2 AG	PBANKA_131530	berg13:626662-629538	1714.75	442.347	-1.95475	-2.43842	0.0003	0.00134523	yes	conserved Plasmodium protein, unknown function
Δppm2 AG	PBANKA_131560	berg13:639651-642609	37.0643	70.6783	0.931237	1.60995	0.00765	0.0213011	yes	ribosome biogenesis protein tsr1, putative
Δppm2 AG	PBANKA_131570	berg13:645081-651327	38.4903	94.8528	1.3012	1.99891	0.0004	0.00172384	yes	rhoptry neck protein 2 (RON2)		Yes
Δppm2 AG	PBANKA_131610	berg13:658632-660912	370.394	138.893	-1.41508	-2.31972	0.0005	0.00208862	yes	conserved Plasmodium protein, unknown function
Δppm2 AG	PBANKA_131640	berg13:677043-679038	199.585	495.665	1.31236	2.30719	0.00015	0.000733735	yes	U1 snRNA associated protein, putative
Δppm2 AG	PBANKA_131650	berg13:679727-680948	91.4861	227.13	1.31189	3.03707	0.0002	0.000945207	yes	conserved Plasmodium protein, unknown function
Δppm2 AG	PBANKA_131670	berg13:682546-685009	3.83075	16.502	2.10694	3.33075	5e-05	0.000274793	yes	conserved Plasmodium protein, unknown function
Δppm2 AG	PBANKA_131680	berg13:685858-687940	48.2471	26.8321	-0.846482	-1.57939	0.0098	0.0262465	yes	conserved Plasmodium protein, unknown function
Δppm2 AG	PBANKA_131710	berg13:697199-702917	11.8406	23.9356	1.01542	2.10266	0.0008	0.00313128	yes	conserved Plasmodium protein, unknown function		Yes
Δppm2 AG	PBANKA_131720	berg13:703537-707450	1365.65	311.541	-2.13209	-2.49667	5e-05	0.000274793	yes	pyridine nucleotide transhydrogenase, putative
Δppm2 AG	PBANKA_131770	berg13:725461-726952	25.4121	45.2633	0.832828	1.56295	0.0088	0.023972	yes	RNA-binding protein, putative
Δppm2 AG	PBANKA_131780	berg13:727503-728059	380.757	104.658	-1.86318	-6.23556	5e-05	0.000274793	yes	tRNA intron endonuclease, putative
Δppm2 AG	PBANKA_131810	berg13:739329-741660	186.348	400.798	1.10488	1.74087	0.0042	0.0128644	yes	aminopeptidase P, putative (APP)
Δppm2 AG	PBANKA_131840	berg13:746247-747666	45.3242	86.8024	0.937454	1.84496	0.00265	0.00869161	yes	6-phosphogluconate dehydrogenase, decarboxylating, putative
Δppm2 AG	PBANKA_131850	berg13:748835-749354	2315.03	531.888	-2.12184	-5.29638	5e-05	0.000274793	yes	conserved Plasmodium protein, unknown function
Δppm2 AG	PBANKA_131860	berg13:750342-750804	27349.1	5669.2	-2.27028	-4.08085	0.0001	0.000512711	yes	conserved Plasmodium protein, unknown function
Δppm2 AG	PBANKA_131880	berg13:756044-756900	1700.04	555.465	-1.6138	-3.81196	5e-05	0.000274793	yes	protein phosphatase 7, putative		Yes
Δppm2 AG	PBANKA_131890	berg13:759161-760564	221.941	440.732	0.989725	2.27453	0.00345	0.0108768	yes	conserved Plasmodium protein, unknown function
Δppm2 AG	PBANKA_131900	berg13:763129-765238	1046.64	304.845	-1.77962	-2.49957	0.0001	0.000512711	yes	conserved Plasmodium protein, unknown function		Yes
Δppm2 AG	PBANKA_131930	berg13:773746-779440	8.78299	16.6502	0.922757	1.70318	0.0036	0.0112765	yes	ferlin, putative
Δppm2 AG	PBANKA_131940	berg13:781415-784520	23.1699	47.8023	1.04483	1.97272	0.00185	0.00640144	yes	conserved Plasmodium protein, unknown function
Δppm2 AG	PBANKA_131950	berg13:787414-792565	1553.81	455.224	-1.77116	-1.89731	0.00165	0.00580921	yes	LCCL domain-containing protein CCP2 (CCP2)
Δppm2 AG	PBANKA_131990	berg13:802986-805683	3.05643	6.43284	1.07361	1.61881	0.0135	0.0343736	yes	SNARE protein, putative
Δppm2 AG	PBANKA_132040	berg13:822563-824648	66.1639	131.24	0.988092	2.07949	0.00255	0.00840969	yes	conserved Plasmodium protein, unknown function
Δppm2 AG	PBANKA_132050	berg13:828241-830392	124.613	222.99	0.839523	1.41452	0.01445	0.0363987	yes	V-type H( )-translocating pyrophosphatase, putative
Δppm2 AG	PBANKA_132080	berg13:838836-841302	2850.24	625.773	-2.18737	-2.43204	0.00035	0.00153764	yes	conserved Plasmodium protein, unknown function
Δppm2 AG	PBANKA_132140	berg13:863380-867628	25.7516	43.6999	0.762968	1.43057	0.0208	0.0493827	yes	large ribosomal subunit nuclear export factor, putative (UIS20)
[truncated: 2,030 more rows]

## Sheet: Table S4
Table S4: Heatmap clusters and log2 ratios of gene expression
								Significant from wild-type?
Accession	Δppm2 Sch	Δppm2 AG	Δppm5 Sch	Δppm5 AG	Δppm5 Ook	GeneDB name	Groups (in the gene order as in Fig5C)	Δppm2 Sch	Δppm2 AG	Δppm5 Sch	Δppm5 AG	Δppm5 Ook
PBANKA_142720	0.248543	0.859456	-7.17985	-6.75221	-2.77282	protein phosphatase 2C, putative(ppm5)	protein phosphatases	no	no	yes	yes	yes
PBANKA_131880	-0.65785	-1.6138	-0.218024	-0.844781	0.659268	protein phosphatase 7, putative(ptp1)	protein phosphatases	no	yes	no	yes	no
PBANKA_082850	-0.350256	-1.93107	0.0100544	-0.886582	0.671847	serine/threonine protein phosphatase, putative(ppp4)	protein phosphatases	no	yes	no	yes	no
PBANKA_091340	-0.230318	1.43746	-1.38501	-0.157948	-0.325545	protein phosphatase 2C, putative(ppm8)	protein phosphatases	no	yes	yes	no	no
PBANKA_142700	-0.732457	-0.731813	0.154024	-0.264805	-0.564554	protein phosphatase, putative(ppm7)	protein phosphatases	yes	yes	no	no	no
PBANKA_041210	0.658308	1.3648	-0.212788	-0.0787994	0.150562	serine/threonine protein phosphatase, putative(ppp6)	protein phosphatases	no	yes	no	no	no
PBANKA_102830	0.087822	1.24405	0.0141068	-0.0947379	-0.221199	serine/threonine protein phosphatase, putative(ppp1)	protein phosphatases	no	yes	no	no	no
PBANKA_122740	0.474815	1.13197	-0.0660032	0.450934	0.19493	protein phosphatase, putative(ppp3)	protein phosphatases	no	yes	no	no	no
PBANKA_100770	-0.0428501	1.12508	-0.0596974	0.290142	-0.189462	protein phosphatase 2C, putative(ppm1)	protein phosphatases	no	yes	no	no	no
PBANKA_121110	0.412983	0.946621	-0.0215667	0.404525	0.0195591	phosphatase, putative(nif4)	protein phosphatases	no	yes	no	no	no
PBANKA_082620	0.0945848	0.884248	0.0873848	0.115238	0.406929	protein phosphatase-beta, putative(ppp2)	protein phosphatases	no	yes	no	no	no
PBANKA_146220	0.230464	0.762267	0.104782	0.0140797	-0.385834	protein phosphatase 2C, putative(ppm4)	protein phosphatases	no	yes	no	no	no
PBANKA_113190	0.542228	0.736165	-0.1576	0.205319	-0.792634	serine/threonine protein phosphatase, putative(ppp5)	protein phosphatases	no	yes	no	no	no
PBANKA_140330	-0.0784549	-1.13475	-0.13805	-0.0790843	0.0478132	conserved Plasmodium protein, unknown function(nif1)	protein phosphatases	no	yes	no	no	no
PBANKA_133240	-0.201665	-1.35224	-0.0383261	-0.39779	0.57556	phosphoesterase, putative(shlp1)	protein phosphatases	no	yes	no	no	no
PBANKA_040720	-0.726548	-2.23592	0.193047	-0.503396	0.240529	dual-specificity protein phosphatase, putative (yvh1)	protein phosphatases	no	yes	no	no	no
PBANKA_050250	-0.119225	-2.24801	-0.216549	-0.458915	0.560621	serine/threonine protein phosphatase, putative(ppp8)	protein phosphatases	no	yes	no	no	no
PBANKA_091020	-11.0865	-9.46966	0.0287566	0.283958	-0.12245	protein phosphatase 2C, putative(ppm2)	protein phosphatases	no	yes	no	no	no
PBANKA_111550	0.164812	-0.0266039	0.071684	1.09694	0.778071	nif-like protein, putative(nif2)	protein phosphatases	no	no	no	yes	no
PBANKA_140770	0.334408	-0.116723	-0.529022	-0.858919	-0.544559	protein phosphatase 2c-like protein, putative(ppm6)	protein phosphatases	no	no	no	yes	no
PBANKA_060470	0.0814733	-0.104016	0.121981	0.580115	1.22516	protein phosphatase, putative(shlp2)	protein phosphatases	no	no	no	no	yes
PBANKA_113200	-0.31648	0.64066	-0.400151	0.430486	0.028126	phosphatase, putative(nif3)	protein phosphatases	no	no	no	no	no
PBANKA_122390	0.14991	0.618366	0.163463	-0.151118	-0.566615	conserved Plasmodium protein, unknown function(ptp2)	protein phosphatases	no	no	no	no	no
PBANKA_093450	0.0964431	0.54729	-0.729304	-0.820723	-1.04081	protein tyrosine phosphatase, putative(prl)	protein phosphatases	no	no	no	no	no
PBANKA_123490	-0.254181	0.491074	0.0774026	-0.337713	-0.323712	protein phosphatase 2C, putative(ppm9)	protein phosphatases	no	no	no	no	no
PBANKA_134650	-0.353913	0.440149	-0.000580562	0.477048	0.408252	protein tyrosine phosphatase, putative(ptpla)	protein phosphatases	no	no	no	no	no
PBANKA_131870	0.421187	0.33754	-0.0718671	0.171326	0.232548	protein phosphatase, putative(ppm3)	protein phosphatases	no	no	no	no	no
PBANKA_102010	0.283863	0.241944	-0.313604	-0.0162694	-0.425927	PP1-like protein serine/threonine phosphatase, putative(ppp7)	protein phosphatases	no	no	no	no	no
PBANKA_021100	0.34922	0.0898114	0.113091	-0.504162	-0.423356	protein phosphatase, putative(tim50)	protein phosphatases	no	no	no	no	no
PBANKA_132950	0.082711	-0.717773	-0.42803	-0.381532	0.502405	protein serine/threonine phosphatase, putative(ppkl)	protein phosphatases	no	no	no	no	no
PBANKA_094200	0.830066	1.00194	-0.221123	0.76395	1.43613	calcium/calmodulin-dependent protein kinase, putative	protein kinases	yes	yes	no	yes	yes
PBANKA_122880	0.212579	0.880533	-1.22961	-1.098	-2.08324	protein kinase, putative	protein kinases	no	yes	yes	yes	yes
PBANKA_124070	-1.50688	-2.2781	-0.153406	-0.962964	0.73274	NIMA related kinase 2 (NEK2)	protein kinases	yes	yes	no	yes	no
PBANKA_060060	0.0515584	1.7645	0.712825	1.62634	1.73985	NIMA related kinase 3, putative (NEK3)	protein kinases	no	yes	no	yes	yes
PBANKA_061670	-0.805798	-1.35906	-0.185848	-0.274624	0.346595	NIMA related kinase 4 (NEK4)	protein kinases	yes	yes	no	no	no
PBANKA_093370	1.02935	1.14477	-0.0547017	0.531612	0.254593	mitogen-activated protein kinase 2 (MAP2)	protein kinases	yes	yes	no	no	no
PBANKA_101980	-0.788334	-2.14659	-0.121501	-0.486292	0.616546	serine/threonine protein kinase, putative	protein kinases	yes	yes	no	no	no
PBANKA_123020	0.722938	1.26685	-0.248725	0.33371	0.352938	cdc2-related protein kinase 5 (CRK5)	protein kinases	yes	yes	no	no	no
PBANKA_141450	-1.45694	-2.19046	-0.273262	-0.65675	0.601812	protein kinase, putative	protein kinases	yes	yes	no	no	no
PBANKA_040820	-0.751215	-1.62961	-0.209847	-1.22577	-1.27514	calcium dependent protein kinase 3 (CDPK3)	protein kinases	no	yes	no	yes	no
PBANKA_101090	-0.143365	1.01764	0.225382	1.00094	0.543903	protein kinase, putative, fragment	protein kinases	no	yes	no	yes	no
PBANKA_135260	-0.0752731	-1.03544	0.00408673	-0.992044	0.273901	serine/threonine protein kinase, putative	protein kinases	no	yes	no	yes	no
PBANKA_141360	0.863596	1.43426	0.1978	1.15876	0.0954688	serine/threonine protein kinase, putative	protein kinases	no	yes	no	yes	no
PBANKA_145340	0.288482	-0.916469	-0.933962	-0.731082	-0.575818	protein kinase 2 (PK2)	protein kinases	no	yes	yes	no	no
PBANKA_146000	0.0827892	-1.06117	-0.1863	-2.04597	-1.06985	rac-beta serine/threonine protein kinase, putative (PKB)	protein kinases	no	yes	no	yes	no
PBANKA_130520	-0.493553	-2.04796	-0.361341	0.119044	1.29228	serine/threonine protein kinase, putative	protein kinases	no	yes	no	no	yes
PBANKA_112270	-0.213813	0.826502	-1.29778	-0.483453	-1.09459	protein kinase, putative (TKL4)	protein kinases	no	no	yes	no	yes
PBANKA_071760	-0.572432	-1.81957	0.0611306	-0.552516	0.323959	adenylate kinase 1, putative	protein kinases	no	yes	no	no	no
PBANKA_010410	0.366478	0.909586	-0.185975	-0.295778	0.684415	serine/threonine protein kinase, putative (ARK1)	protein kinases	no	yes	no	no	no
PBANKA_030850	0.384826	0.800378	-0.134035	-0.181712	-0.480163	protein kinase, putative (TKL1)	protein kinases	no	yes	no	no	no
PBANKA_031030	-0.880988	-2.18438	0.0613816	-0.503371	0.499313	protein kinase 7 (PK7)	protein kinases	no	yes	no	no	no
PBANKA_031140	-0.272338	-1.94383	-0.792905	-0.362641	-0.538744	serine/threonine protein kinase, putative	protein kinases	no	yes	no	no	no
PBANKA_040740	0.563293	1.00596	-0.332501	-0.306632	-0.0859045	serine/threonine protein kinase, putative (ARK2)	protein kinases	no	yes	no	no	no
PBANKA_041040	0.118194	0.891465	-0.260569	0.0265941	0.49099	glycogen synthase kinase 3 (GSK3)	protein kinases	no	yes	no	no	no
PBANKA_061580	0.289407	0.84905	-0.0341388	0.38067	-0.236818	exported serine/threonine protein kinase (EST)	protein kinases	no	yes	no	no	no
PBANKA_071990	0.238911	-1.18856	-0.0621509	-0.474451	0.797698	cdc2-related protein kinase 1 (CRK1)	protein kinases	no	yes	no	no	no
PBANKA_080560	-0.57205	1.54114	0.201245	0.632341	-0.830236	O-sialoglycoprotein endopeptidase, putative	protein kinases	no	yes	no	no	no
PBANKA_082690	0.218689	0.929981	-0.682654	0.177201	-0.299764	protein kinase, putative	protein kinases	no	yes	no	no	no
PBANKA_082710	0.641153	1.19486	-0.226092	0.0441213	0.0629858	protein kinase, putative	protein kinases	no	yes	no	no	no
PBANKA_083560	0.366452	1.62381	-0.310271	-0.00487809	0.0469837	cAMP-dependent protein kinase catalytic subunit (PKAc)	protein kinases	no	yes	no	no	no
PBANKA_090380	-0.790425	-2.58412	-0.403069	-0.649618	0.608537	serine/threonine protein kinase, putative	protein kinases	no	yes	no	no	no
PBANKA_091210	0.0877896	1.16734	-0.144486	0.352592	0.057267	casein kinase 1 (CK1)	protein kinases	no	yes	no	no	no
PBANKA_093300	-0.0158986	0.943641	-0.144431	0.0770154	-0.212234	serine/threonine protein kinase, puative	protein kinases	no	yes	no	no	no
PBANKA_100820	0.0180073	1.40665	-0.0672125	0.552791	-0.697624	cGMP-dependent protein kinase (PKG)	protein kinases	no	yes	no	no	no
PBANKA_113310	-0.229427	-1.79479	-0.652632	-0.084107	0.728979	serine/threonine protein kinase, putative (ARK3)	protein kinases	no	yes	no	no	no
PBANKA_130690	-0.18175	-1.26435	-0.295696	-0.0644571	0.525468	serine/threonine protein kinase, putative (SRPK2)	protein kinases	no	yes	no	no	no
PBANKA_131370	0.159285	0.893862	-0.579031	-0.049791	-0.868278	serine/threonine protein kinase, putative	protein kinases	no	yes	no	no	no
PBANKA_134590	0.288138	-1.31694	-0.485153	-0.199476	-0.241845	protein kinase, putative	protein kinases	no	yes	no	no	no
PBANKA_142160	-0.939566	-1.9704	0.122505	0.144042	0.229465	calcium/calmodulin-dependent protein kinase, putative	protein kinases	no	yes	no	no	no
PBANKA_144300	0.397048	1.20512	-0.350167	-0.468502	-0.488009	NIMA related kinase 1, putative (NEK1)	protein kinases	no	yes	no	no	no
PBANKA_144560	0.317814	0.665244	-0.706807	-0.52751	-0.402546	protein kinase, putative	protein kinases	no	no	yes	no	no
PBANKA_080220	0.491967	-0.299206	-0.327872	0.369144	1.60005	serine/threonine protein kinase, putative	protein kinases	no	no	no	no	yes
PBANKA_092700	0.136426	-0.0195705	-0.177579	0.536942	1.29533	protein kinase, putative (TKL2)	protein kinases	no	no	no	no	yes
PBANKA_131800	0.323141	-0.29427	-0.236476	0.418586	1.72515	serine/threonine protein kinase, putative	protein kinases	no	no	no	no	yes
PBANKA_112690	0.142244	0.454883	-0.240141	-1.13051	-0.911553	protein kinase PK4 (PK4)	protein kinases	no	no	no	yes	no
PBANKA_130920	0.784845	0.687944	-0.653356	-0.990306	0.0576293	serine/threonine kinase-1, putative	protein kinases	no	no	no	yes	no
PBANKA_135150	-0.0488887	-0.78326	-0.372205	-1.60797	0.228377	calcium dependent protein kinase 5 (CDPK5)	protein kinases	no	no	no	yes	no
PBANKA_082680	-0.436387	-0.558834	0.114746	-0.479666	-0.0916138	protein kinase, putative	protein kinases	no	no	no	no	no
PBANKA_020580	-0.0714867	0.473189	-0.387057	-0.502436	0.238596	serine/threonine protein kinase, putative (IK2)	protein kinases	no	no	no	no	no
PBANKA_031420	0.360182	0.499454	-0.426853	-0.231122	0.442433	calcium dependent protein kinase 1 (CDPK1)	protein kinases	no	no	no	no	no
PBANKA_040110	0.488769	0.414875	-0.371339	-0.129656	-0.291454	serine/threonine protein kinase, putative (SRPK1)	protein kinases	no	no	no	no	no
PBANKA_040940	-0.44471	-0.446506	-0.260817	-0.62391	0.606705	protein kinase, putative (PKRP)	protein kinases	no	no	no	no	no
PBANKA_052140	0.278901	0.455278	-0.316971	0.12159	0.381486	RIO-like serine/threonine kinase, putative	protein kinases	no	no	no	no	no
PBANKA_061520	0.702903	0.939955	-0.15929	0.690399	0.476792	calcium dependent protein kinase 4 (CDPK4)	protein kinases	no	no	no	no	no
PBANKA_062150	-0.427509	-0.254271	0.193071	-0.0445792	-0.361114	conserved Plasmodium protein, unknown function	protein kinases	no	no	no	no	no
PBANKA_070970	0.112601	-0.284485	-0.106906	0.0375019	-0.0400739	protein kinase 1 (PK1)	protein kinases	no	no	no	no	no
PBANKA_071730	0.443357	0.724192	-0.0577401	-0.565701	-0.574854	cdc2-related protein kinase 3 (CRK3)	protein kinases	no	no	no	no	no
PBANKA_080800	0.365447	0.293797	-0.189384	0.555968	0.544798	cdc2-related protein kinase 4 (CRK4)	protein kinases	no	no	no	no	no
PBANKA_082960	-0.443397	-0.554098	0.024465	0.136683	-0.649289	serine/threonine protein kinase, putative	protein kinases	no	no	no	no	no
PBANKA_090110	-0.0125549	0.531871	-0.148542	0.20903	-0.125533	protein kinase, putative	protein kinases	no	no	no	no	no
PBANKA_092520	0.527918	-0.426798	-0.272613	-0.35806	0.136577	calcium-dependent protein kinase 7 (CDPK7)	protein kinases	no	no	no	no	no
PBANKA_092550	0.241649	-0.169474	-0.191065	0.289846	0.101482	calcium dependent protein kinase 6 (CDPK6)	protein kinases	no	no	no	no	no
PBANKA_092640	-0.193757	0.0298681	0.0294657	-0.0570369	0.482776	serine/threonine protein kinase, puative	protein kinases	no	no	no	no	no
PBANKA_093860	-0.25931	0.292652	0.197078	0.400771	-0.000868736	casein kinase 2, alpha subunit (CK2alpha)	protein kinases	no	no	no	no	no
PBANKA_094010	0.0573257	0.22644	-0.0277395	0.0527447	-0.391017	protein kinase, putative	protein kinases	no	no	no	no	no
PBANKA_101330	0.11318	-0.122523	-0.209314	0.126574	-0.0456541	mitogen-activated protein kinase 1 (MAP1)	protein kinases	no	no	no	no	no
PBANKA_113320	-0.433076	-0.126124	0.0287912	-0.622187	0.0689094	cdc2-related kinase 2 (CRK2)	protein kinases	no	no	no	no	no
PBANKA_121280	-0.69254	0.86719	0.120292	0.444441	-0.654641	MO15-related protein kinase (MRK)	protein kinases	no	no	no	no	no
PBANKA_121710	0.240282	0.436498	-0.124151	-0.0938134	0.899757	protein kinase, putative	protein kinases	no	no	no	no	no
PBANKA_122500	-0.0170791	-0.185725	-0.263425	-0.610533	0.547453	serine/threonine protein kinase, FIKK family	protein kinases	no	no	no	no	no
PBANKA_130840	0.546092	0.648534	-0.366359	-0.01929	-0.0434702	GCN2 alpha-related protein kinase, putative	protein kinases	no	no	no	no	no
PBANKA_135090	-0.287016	0.578924	0.162098	-0.385606	0.152119	protein kinase 6 (PK6)	protein kinases	no	no	no	no	no
PBANKA_136210	0.255773	0.242271	-0.259346	0.270577	0.104969	protein kinase, putative	protein kinases	no	no	no	no	no
PBANKA_146050	0.504471	0.338438	-0.176388	0.372813	0.407554	serine/threonine protein kinase, putative	protein kinases	no	no	no	no	no
PBANKA_112970	0.0604466	1.11841	-0.965157	-0.201947	-1.4428	DEAD/DEAH box ATP-dependent RNA helicase, putative	RNA helicases	no	yes	yes	no	yes
PBANKA_081860	0.0884631	1.38137	-0.519917	-0.476686	-0.212441	pre-mRNA-splicing factor ATP-dependent RNA helicase PRP43, putative (PRP43)	RNA helicases	no	yes	no	no	no
PBANKA_110830	0.306808	1.07146	-0.0105766	-0.0963944	-0.378371	Pre-mRNA-processing ATP-dependent RNA helicase prp5, putative (PRP5)	RNA helicases	no	yes	no	no	no
PBANKA_114020	0.337169	0.972138	-0.296238	-0.0278621	-0.00803317	pre-mRNA-splicing factor ATP-dependent RNA helicase PRP16, putative (PRP16)	RNA helicases	no	yes	no	no	no
PBANKA_030680	0.180685	0.921692	-0.125828	0.248339	-0.0967818	ATP-dependent RNA helicase UAP56, putative (UAP56)	RNA helicases	no	yes	no	no	no
PBANKA_051410	0.591986	0.870827	-0.465998	-0.221163	-0.281356	pre-mRNA-splicing factor ATP-dependent RNA helicase PRP22, putative (PRP22)	RNA helicases	no	yes	no	no	no
PBANKA_070370	0.411518	-1.09562	-0.297729	-0.284967	-0.429731	ATP-dependent RNA helicase DBP10, putative (DBP10)	RNA helicases	no	yes	no	no	no
PBANKA_070950	-0.116693	-1.16561	-0.162367	-0.786196	0.174917	ATP-dependent RNA helicase prh1, putative	RNA helicases	no	yes	no	no	no
PBANKA_132270	0.203022	-0.357488	-0.630871	-0.781278	-0.258813	ATP-dependent RNA helicase DBP5, putative	RNA helicases	no	no	no	yes	no
PBANKA_123330	0.0841868	0.688601	-0.00204308	0.00538883	0.159161	ATP-dependent RNA helicase DDX23, putative (DDX23)	RNA helicases	no	no	no	no	no
PBANKA_144630	0.418828	0.633274	0.0122747	-0.0408482	-0.301192	pre-mRNA-splicing factor ATP-dependent RNA helicase PRP2, putative (PRP2)	RNA helicases	no	no	no	no	no
PBANKA_121770	-0.170978	-0.121007	-0.197272	-0.0886423	0.11916	ATP-dependent RNA Helicase (DOZI)	RNA helicases	no	no	no	no	no
PBANKA_132980	0.0841985	0.889951	-0.708126	-0.756659	-1.01142	transcription factor with AP2 domain(s) (ApiAP2)	AP2 transcription factors	no	yes	yes	yes	yes
PBANKA_140370	-0.815827	-2.69956	-0.123217	-0.829608	0.710197	transcription factor with AP2 domain(s), putative (ApiAP2)	AP2 transcription factors	yes	yes	no	yes	no
PBANKA_093230	-0.18861	-0.825857	0.0428776	-0.854363	-0.728936	transcription factor with AP2 domain(s), putative (ApiAP2)	AP2 transcription factors	no	yes	no	yes	no
PBANKA_131320	-1.29397	-2.01433	-0.00463123	0.0847322	0.736181	transcription factor with AP2 domain(s), putative (ApiAP2)	AP2 transcription factors	yes	yes	no	no	no
PBANKA_021440	0.01742	0.927599	-0.638396	-0.0793081	-1.29883	transcription factor with AP2 domain(s), putative (ApiAP2)	AP2 transcription factors	no	yes	no	no	yes
PBANKA_101550	0.463888	0.038143	0.041037	0.927933	-0.963354	transcription factor with AP2 domain(s), putative (ApiAP2)	AP2 transcription factors	no	no	no	yes	yes
PBANKA_100180	1.11181	0.613543	-0.178945	-0.0363888	1.06033	transcription factor with AP2 domain(s), putative (ApiAP2)	AP2 transcription factors	yes	no	no	no	yes
PBANKA_103430	-0.515531	0.608041	-1.08711	-0.322529	-1.14471	transcription factor with AP2 domain(s), putative	AP2 transcription factors	no	no	yes	no	yes
PBANKA_120590	0.214396	1.44569	-0.6442	-0.165805	-0.216144	transcription factor with AP2 domain(s), putative (ApiAP2)	AP2 transcription factors	no	yes	no	no	no
PBANKA_143750	-0.0634898	1.33863	-0.348093	0.277561	0.0596876	transcription factor with AP2 domain(s), putative (ApiAP2)	AP2 transcription factors	no	yes	no	no	no
PBANKA_145370	0.537443	1.28154	-0.196788	0.443359	-0.10546	transcription factor with AP2 domain(s), putative (ApiAP2)	AP2 transcription factors	no	yes	no	no	no
PBANKA_010950	-0.447526	0.709607	0.058734	0.131681	0.231769	transcription factor with AP2 domain(s), putative (ApiAP2)	AP2 transcription factors	no	yes	no	no	no
PBANKA_010290	0.0998688	-1.80229	-0.384047	-0.584344	0.901398	SPE2-interacting protein, putative (SIP2)	AP2 transcription factors	no	yes	no	no	no
PBANKA_090590	-0.794683	-1.83274	-0.180491	0.326207	-0.0752007	transcription factor with AP2 domain(s) (AP2-O)	AP2 transcription factors	no	yes	no	no	no
PBANKA_083520	-0.497361	-0.468851	0.110078	-0.700111	-0.1291	transcription factor with AP2 domain(s), putative	AP2 transcription factors	no	no	no	yes	no
PBANKA_052170	0.00732667	0.806574	-1.41168	-0.763334	-0.832304	transcription factor with AP2 domain, putative (ApiAP2)	AP2 transcription factors	no	no	yes	no	no
PBANKA_135600	0.400936	0.28245	-0.907178	-0.29293	-0.451008	transcription factor with AP2 domain(s), putative (ApiAP2)	AP2 transcription factors	no	no	yes	no	no
PBANKA_090960	0.645061	0.822291	-0.0226385	0.237202	-0.756457	transcription factor with AP2 domain(s), putative (ApiAP2)	AP2 transcription factors	no	no	no	no	no
PBANKA_112180	0.351506	0.710635	-0.116083	-0.403583	0.395605	transcription factor with AP2 domain(s), putative (ApiAP2)	AP2 transcription factors	no	no	no	no	no
PBANKA_141570	0.110343	0.417964	-0.167979	0.363319	0.323179	transcription factor with AP2 domain(s), putative (ApiAP2)	AP2 transcription factors	no	no	no	no	no
PBANKA_123160	0.176506	0.351657	-0.60558	-0.126082	-0.5707	transcription factor with AP2 domain(s), putative (ApiAP2)	AP2 transcription factors	no	no	no	no	no
PBANKA_122810	0.4761	0.258824	-0.542643	-0.0922693	0.0327629	transcription factor with AP2 domain(s), putative (ApiAP2)	AP2 transcription factors	no	no	no	no	no
PBANKA_111670	0.233806	0.17062	-0.0841626	-0.289148	-0.806092	AP-2 complex subunit alpha, putative	AP2 transcription factors	no	no	no	no	no
PBANKA_131970	0.0162081	0.0646789	-0.244368	-0.214221	0.271704	transcription factor with AP2 domain(s), putative (ApiAP2)	AP2 transcription factors	no	no	no	no	no
PBANKA_093910	0.305113	0.0173814	-0.892854	-0.23568	-0.413082	transcription factor with AP2 domain(s), putative (ApiAP2)	AP2 transcription factors	no	no	no	no	no
PBANKA_011210	0.374176	-0.066256	-0.290936	-0.564085	0.20964	transcription factor with AP2 domain(s), putative (ApiAP2)	AP2 transcription factors	no	no	no	no	no
PBANKA_136370	0.300741	-0.648462	-0.0242961	-0.0310836	0.10164	transcription factor with AP2 domain(s), putative (ApiAP2)	AP2 transcription factors	no	no	no	no	no
PBANKA_031400	0.0567205	-1.26108	0.441132	0.11928	-0.112497	AP-2 complex subunit sigma, putative	AP2 transcription factors	no	no	no	no	no
PBANKA_103780	-1.80689	-3.23062	-0.315652	-2.144	-2.48499	secreted ookinete adhesive protein (SOAP)	invasion and microneme proteins	yes	yes	no	yes	yes
PBANKA_091500	0.22847	1.20731	-1.40954	-1.50507	-1.85496	apical membrane antigen 1 (AMA1)	invasion and microneme proteins	no	yes	yes	yes	yes
PBANKA_041290	-1.36582	-2.02798	-0.465914	-1.40228	-1.80986	circumsporozoite- and TRAP-related protein (CTRP)	invasion and microneme proteins	yes	yes	no	yes	no
PBANKA_143230	-1.12973	-2.14094	-0.433203	-1.52302	-0.0748346	cell traversal protein for ookinetes and sporozoites (CelTOS)	invasion and microneme proteins	yes	yes	no	yes	no
PBANKA_070190	0.551856	0.694572	-0.985047	-1.87714	-1.6279	GPI-anchored micronemal antigen, putative (GAMA)	invasion and microneme proteins	no	no	yes	yes	yes
PBANKA_040320	1.12251	0.478098	-0.645056	-3.11876	0.722934	circumsporozoite (CS) protein (CSP)	invasion and microneme proteins	yes	no	no	yes	no
PBANKA_020910	0.640283	0.123517	-0.128055	-0.827624	-1.29887	thrombospondin related sporozoite protein (TRSP)	invasion and microneme proteins	no	no	no	yes	yes
PBANKA_091170	0.11017	0.574478	-1.09202	-0.486654	-1.13006	subtilisin-like protease 2 (SUB2)	invasion and microneme proteins	no	no	yes	no	yes
PBANKA_121510	0.148218	1.10484	-0.766204	0.206898	-0.582866	Rh5 interacting protein, putative (RIPR)	invasion and microneme proteins	no	yes	no	no	no
PBANKA_135560	0.28288	-1.5431	0.219527	-0.567664	0.444573	sporozoite protein essential for cell traversal (SPECT)	invasion and microneme proteins	no	yes	no	no	no
PBANKA_082420	-0.698131	-1.76146	-0.403029	-0.711783	-1.00628	perforin like protein 3 (PPLP3)	invasion and microneme proteins	no	yes	no	no	no
PBANKA_041380	-0.725275	-1.88814	-0.0318891	-0.13169	0.750647	microneme associated antigen, putative	invasion and microneme proteins	no	yes	no	no	no
PBANKA_100630	0.43891	0.0124918	-0.172565	-1.12058	-0.635824	perforin like protein 1 (SPECT2)	invasion and microneme proteins	no	no	no	yes	no
PBANKA_134980	0.904783	0.154375	-0.185812	-0.707547	-0.758763	sporozoite surface protein 2,thrombospondin-related anonymous protein (TRAP)	invasion and microneme proteins	yes	no	no	no	no
PBANKA_093200	0.396476	-0.181537	-0.671106	-0.476223	1.28854	rhoptry neck protein 4, putative (RON4)	invasion and microneme proteins	no	no	no	no	yes
PBANKA_081300	0.17758	0.541651	-0.300587	0.0899032	-0.313076	inhibitor of cysteine proteases (ICP)	invasion and microneme proteins	no	no	no	no	no
PBANKA_093350	0.173572	0.479415	-0.630299	-0.0530791	-0.378128	rhomboid protease ROM1 (ROM1)	invasion and microneme proteins	no	no	no	no	no
PBANKA_124300	0.459838	0.238577	-0.397004	0.145035	-0.571197	cell cycle regulator with zn-finger domain, putative	invasion and microneme proteins	no	no	no	no	no
PBANKA_040260	0.252253	0.151771	-0.647629	-0.67556	0.605301	inner membrane complex protein 1a (IMC1a)	invasion and microneme proteins	no	no	no	no	no
PBANKA_131270	0.116174	0.039252	-0.408118	0.331811	-0.172161	gamete egress and sporozoite traversal protein (GEST)	invasion and microneme proteins	no	no	no	no	no
PBANKA_071160	-0.0752096	-0.472161	-0.376307	-0.834624	-0.353077	perforin like protein 5 (PPLP5)	invasion and microneme proteins	no	no	no	no	no
PBANKA_090250	1.16414	1.55901	0.192245	0.798378	0.346609	kinesin-like protein, putative	microtubule dyneins and kinesins	yes	yes	no	yes	no
PBANKA_021400	-0.26163	-1.13341	-0.747561	-0.935596	0.38132	dynein heavy chain, putative	microtubule dyneins and kinesins	no	yes	no	yes	no
PBANKA_020270	1.08306	1.92761	-0.108894	0.382413	0.596865	kinesin, putative	microtubule dyneins and kinesins	yes	yes	no	no	no
PBANKA_041610	0.788206	1.85866	-0.158222	0.116296	-0.156017	dynein heavy chain, putative	microtubule dyneins and kinesins	yes	yes	no	no	no
PBANKA_092540	1.0353	1.74235	-0.144976	0.207571	-0.340714	dynein heavy chain, putative	microtubule dyneins and kinesins	yes	yes	no	no	no
PBANKA_113360	1.27557	1.7276	0.0662789	0.809232	0.500797	dynein light chain, putative	microtubule dyneins and kinesins	yes	yes	no	no	no
PBANKA_050730	0.836607	1.56386	-0.0920916	0.124584	-0.709387	dynein heavy chain, putative	microtubule dyneins and kinesins	yes	yes	no	no	no
PBANKA_060120	1.12921	1.43859	0.201337	0.595795	-0.413993	dynein heavy chain, putative	microtubule dyneins and kinesins	yes	yes	no	no	no
PBANKA_122410	0.71398	1.06232	-0.372538	0.48173	0.372725	kinesin-like protein, putative	microtubule dyneins and kinesins	yes	yes	no	no	no
PBANKA_145880	0.965616	0.984378	0.129521	0.0964354	0.433129	kinesin, putative	microtubule dyneins and kinesins	yes	yes	no	no	no
PBANKA_062240	-1.39132	-2.15347	-0.507022	-0.637994	0.887945	kinesin, putative	microtubule dyneins and kinesins	yes	yes	no	no	no
PBANKA_060950	-1.28748	-2.26551	-0.324838	-0.388028	0.0249001	kinesin-related protein, putative	microtubule dyneins and kinesins	yes	yes	no	no	no
PBANKA_030220	0.0820926	-0.442131	-0.230219	1.00934	1.63698	dynein light chain, putative	microtubule dyneins and kinesins	no	no	no	yes	yes
PBANKA_080770	0.401566	1.64143	-0.0915319	0.296061	-0.719114	kinesin-related protein, putative	microtubule dyneins and kinesins	no	yes	no	no	no
PBANKA_061570	0.367532	1.53728	-0.169944	0.254119	-0.2529	dynein heavy chain, putative	microtubule dyneins and kinesins	no	yes	no	no	no
PBANKA_080590	0.256219	1.47734	-0.161612	0.192071	-0.0256337	kinesin, putative	microtubule dyneins and kinesins	no	yes	no	no	no
PBANKA_142940	0.471974	1.4747	-0.258762	0.275016	-0.0299644	dynein light chain 1, putative	microtubule dyneins and kinesins	no	yes	no	no	no
PBANKA_132920	0.527514	1.37926	-0.242423	0.192953	-0.16592	dynein beta chain, putative	microtubule dyneins and kinesins	no	yes	no	no	no
PBANKA_145830	0.351997	1.2254	-0.236973	0.515422	0.404529	kinesin-like protein	microtubule dyneins and kinesins	no	yes	no	no	no
PBANKA_120820	-0.0386012	-1.26028	-0.0881598	-0.0600051	0.0985052	conserved Plasmodium protein, unknown function	microtubule dyneins and kinesins	no	yes	no	no	no
PBANKA_021390	0.426722	0.606322	-0.237152	0.371096	0.771384	dynein light chain, putative	microtubule dyneins and kinesins	no	no	no	no	no
PBANKA_124700	-4.56942	-1.63286	-4.09854	-2.2259	#NAME?	BIR protein	BIR proteins	yes	yes	yes	yes	yes
PBANKA_000430	-0.535578	-1.50395	-1.72345	-2.83696	-3.06362	BIR protein	BIR proteins	no	yes	yes	yes	yes
PBANKA_000600	-2.78438	-2.13982	-2.53536	-2.46311	-3.53006	BIR protein	BIR proteins	yes	no	yes	yes	yes
PBANKA_072250	-2.16194	-1.60512	-0.639127	-1.56711	-2.24511	BIR protein	BIR proteins	yes	yes	no	yes	yes
PBANKA_130020	-0.415032	0.583106	0.532822	1.94563	-1.13903	BIR protein	BIR proteins	no	no	no	yes	yes
PBANKA_114670	0.164977	-0.26546	-0.566786	-1.38591	-1.47922	BIR protein	BIR proteins	no	no	no	yes	yes
PBANKA_110080	-1.75512	-1.36906	-1.13924	-1.52184	-3.06873	BIR protein	BIR proteins	no	no	no	yes	yes
PBANKA_090030	1.60444	2.45065	-1.10807	-0.436925	-1.65431	BIR protein	BIR proteins	yes	yes	yes	no	yes
PBANKA_090020	0.910274	3.1908	-1.85551	-1.00652	-1.59938	BIR protein	BIR proteins	yes	yes	yes	no	yes
PBANKA_050040	0.884321	3.00227	-2.10295	-1.05218	-2.10137	BIR protein, fragment	BIR proteins	yes	yes	yes	no	yes
PBANKA_140020	-0.770901	2.34232	-0.96818	-0.799912	-0.966845	BIR protein	BIR proteins	no	yes	yes	no	yes
PBANKA_120030	0.721448	0.44603	1.60861	1.04496	2.29966	BIR protein	BIR proteins	no	no	yes	no	yes
PBANKA_120040	-0.41437	0.911218	-0.0981988	-0.178865	-1.29649	BIR protein	BIR proteins	no	yes	no	no	yes
PBANKA_050020	0.212441	0.96752	-0.077083	-0.529802	-1.25658	BIR protein	BIR proteins	no	yes	no	no	yes
PBANKA_080010	-0.986669	0.737636	-0.0175613	-0.0590982	-1.09453	BIR protein	BIR proteins	yes	no	no	no	yes
PBANKA_040010	-0.985995	0.563257	0.143475	-0.743849	-2.18906	BIR protein	BIR proteins	yes	no	no	no	yes
PBANKA_114640	-0.518401	0.645783	-0.270338	-0.625475	-1.93901	BIR protein	BIR proteins	no	no	no	no	yes
PBANKA_050050	-1.55515	0.351197	-3.30689	-2.46016	-3.97099	BIR protein	BIR proteins	no	no	no	no	yes
PBANKA_000380	-0.412784	-0.34168	-0.113027	-0.445093	-1.58501	BIR protein	BIR proteins	no	no	no	no	yes
PBANKA_146590	-3.27291	-1.75481	-1.22145	-2.12147	0.300889	BIR protein	BIR proteins	yes	yes	yes	yes	no
PBANKA_062380	-2.54346	-0.539968	-3.20429	-2.67774	-6.82024	BIR protein, fragment	BIR proteins	yes	no	yes	yes	no
PBANKA_040050	-4.46372	-0.738295	-3.33011	-2.39489	-3.29921	BIR protein	BIR proteins	yes	no	yes	yes	no
PBANKA_000240	-1.80935	0.409891	-1.14929	-1.27024	-0.442167	BIR protein	BIR proteins	yes	no	yes	yes	no
PBANKA_104020	-0.0307973	0.144946	-1.18434	-1.53486	-1.16012	BIR protein	BIR proteins	no	no	yes	yes	no
PBANKA_000100	1.02838	0.864139	3.46739	2.99763	Inf	BIR protein	BIR proteins	no	no	yes	yes	no
PBANKA_146560	-0.253231	1.21073	0.00670073	-1.25767	-0.112726	BIR protein	BIR proteins	no	yes	no	yes	no
PBANKA_020030	0.116608	1.36118	-0.747193	-1.98216	-1.1483	BIR protein	BIR proteins	no	yes	no	yes	no
PBANKA_000480	0.623446	2.19195	0.175524	1.01357	-0.782274	BIR protein	BIR proteins	no	yes	no	yes	no
PBANKA_000170	-0.238005	-2.04751	0.148011	1.97234	Inf	BIR protein	BIR proteins	no	no	no	yes	no
PBANKA_010050	0.324644	1.02312	-0.891787	0.0311128	-0.635593	BIR protein	BIR proteins	no	yes	yes	no	no
PBANKA_000130	-3.22091	-0.48179	-4.20578	-0.87886	-3.89351	BIR protein, fragment	BIR proteins	yes	no	yes	no	no
PBANKA_146580	-0.688488	1.02129	2.29508	-0.105623	Inf	BIR protein	BIR proteins	no	no	yes	no	no
PBANKA_000310	-0.531505	1.18878	-2.66685	-0.52765	-5.26196	BIR protein	BIR proteins	no	no	yes	no	no
PBANKA_146520	-1.89078	-2.8319	0.312543	-0.321837	0.799793	BIR protein	BIR proteins	yes	yes	no	no	no
PBANKA_140010	0.463395	0.911773	0.132804	0.353637	-0.544127	BIR protein	BIR proteins	no	yes	no	no	no
PBANKA_130010	0.0772463	1.10913	0.207515	0.0470268	0.0141926	BIR protein	BIR proteins	no	yes	no	no	no
PBANKA_124650	0.611425	1.13156	0.538618	0.0473489	0.462361	BIR protein	BIR proteins	no	yes	no	no	no
PBANKA_124640	-0.465488	0.799005	0.0163249	-0.0290722	-0.558084	BIR protein	BIR proteins	no	yes	no	no	no
PBANKA_124630	-0.0129021	0.971499	0.255579	0.354867	0.145986	BIR protein	BIR proteins	no	yes	no	no	no
PBANKA_090070	0.612951	1.31319	0.116192	0.183867	-0.672744	BIR protein	BIR proteins	no	yes	no	no	no
PBANKA_083700	-0.365345	1.19056	0.0308522	-0.306309	-0.785592	BIR protein	BIR proteins	no	yes	no	no	no
PBANKA_083690	-0.760935	1.13542	0.124374	0.0448943	-0.784509	BIR protein	BIR proteins	no	yes	no	no	no
PBANKA_060030	-0.269244	1.12283	0.467271	0.152681	-0.537568	BIR protein	BIR proteins	no	yes	no	no	no
PBANKA_060010	0.824272	1.27919	0.0742645	0.352571	-0.730283	BIR protein	BIR proteins	no	yes	no	no	no
PBANKA_052460	0.12484	1.05765	-0.179255	0.362407	-0.596614	BIR protein	BIR proteins	no	yes	no	no	no
PBANKA_030020	0.917715	3.03825	-0.523236	2.6232	0.886135	BIR protein	BIR proteins	no	yes	no	no	no
PBANKA_000390	0.489263	0.831405	0.366348	-0.0924255	0.547459	BIR protein	BIR proteins	no	yes	no	no	no
PBANKA_120010	-1.24628	-0.557794	0.321101	0.14834	0.758036	BIR protein	BIR proteins	yes	no	no	no	no
PBANKA_070010	-1.72395	0.0725731	0.00426396	0.5563	-0.476113	BIR protein	BIR proteins	yes	no	no	no	no
PBANKA_146610	-1.18744	0.013849	0.106258	0.0347783	Inf	BIR protein	BIR proteins	no	no	no	no	no
PBANKA_146600	-0.301117	0.597044	-0.0354068	0.276531	0.373272	BIR protein	BIR proteins	no	no	no	no	no
PBANKA_146550	-0.129383	0.908386	-0.409904	-0.1114	-1.69444	BIR protein	BIR proteins	no	no	no	no	no
PBANKA_140030	-0.486895	0.663342	0.0817924	-0.278826	-1.01392	BIR protein	BIR proteins	no	no	no	no	no
PBANKA_136570	-0.632308	0.0997731	0.327548	-0.0903334	1.0175	BIR protein	BIR proteins	no	no	no	no	no
PBANKA_130040	1.29457	0.896149	1.29011	0.782198	Inf	BIR protein	BIR proteins	no	no	no	no	no
PBANKA_124680	0.021204	-0.128292	0.170345	-0.39093	-0.270227	BIR protein	BIR proteins	no	no	no	no	no
PBANKA_124670	-0.0955466	-0.674193	0.270209	-0.485353	-0.434217	BIR protein	BIR proteins	no	no	no	no	no
PBANKA_114630	0.205047	-0.063014	-0.147296	-0.36517	-0.826244	BIR protein	BIR proteins	no	no	no	no	no
PBANKA_104040	0.175133	0.66549	0.423238	0.826419	-1.69887	BIR protein	BIR proteins	no	no	no	no	no
PBANKA_094400	-0.726426	0.690385	-0.428358	0.265326	-0.550437	BIR protein	BIR proteins	no	no	no	no	no
PBANKA_090060	-0.786109	0.529064	-0.318327	-0.225021	-1.1617	BIR protein	BIR proteins	no	no	no	no	no
PBANKA_090050	0.180523	0.790158	-0.0334181	0.556871	-0.271079	BIR protein	BIR proteins	no	no	no	no	no
PBANKA_090040	-0.357401	0.9265	-0.177867	0.977787	-0.313065	BIR protein	BIR proteins	no	no	no	no	no
PBANKA_072300	1.26287	-0.341098	0.984279	0.147896	Inf	BIR protein	BIR proteins	no	no	no	no	no
PBANKA_072240	-1.24335	0.319233	-0.0600341	-0.252237	-0.5784	BIR protein	BIR proteins	no	no	no	no	no
PBANKA_070030	-0.609141	-0.495932	-0.244771	-0.141992	-0.378252	BIR protein	BIR proteins	no	no	no	no	no
PBANKA_070020	-0.87309	-0.0472718	0.0693371	-0.44057	-0.296334	BIR protein	BIR proteins	no	no	no	no	no
PBANKA_062390	-0.293912	1.08685	-1.1802	0.138614	-0.373809	BIR protein	BIR proteins	no	no	no	no	no
PBANKA_060020	-0.278966	0.590367	0.0140494	0.256607	-0.761353	BIR protein	BIR proteins	no	no	no	no	no
PBANKA_040060	-0.597222	0.961175	-0.122578	-0.218594	-0.787664	BIR protein	BIR proteins	no	no	no	no	no
PBANKA_030030	-0.382358	0.778338	0.366436	0.568591	-0.981144	BIR protein	BIR proteins	no	no	no	no	no
PBANKA_021600	0.0258116	0.234976	0.230229	0.247392	0.683723	BIR protein	BIR proteins	no	no	no	no	no
PBANKA_021570	0.193178	-0.0320049	0.457168	-0.499777	0.708765	BIR protein	BIR proteins	no	no	no	no	no
PBANKA_020010	-0.0701422	0.987779	-3.92149	-1.36179	Inf	BIR protein	BIR proteins	no	no	no	no	no
PBANKA_000630	-1.27276	-0.945759	-1.93069	-0.122691	-3.42116	BIR protein	BIR proteins	no	no	no	no	no
PBANKA_000580	#NAME?	-0.201421	1.14099	0.366577	Inf	BIR protein	BIR proteins	no	no	no	no	no
PBANKA_000570	-0.615756	2.6233	-1.88235	-0.843863	-2.41941	BIR protein	BIR proteins	no	no	no	no	no
PBANKA_000540	-2.9946	0.0573684	-0.997553	0.597484	Inf	BIR protein	BIR proteins	no	no	no	no	no
PBANKA_000530	-1.70954	0.650874	-2.84253	-2.04984	Inf	BIR protein	BIR proteins	no	no	no	no	no
PBANKA_000420	-1.22657	0.184992	-0.47651	-0.00827628	-0.832907	BIR protein	BIR proteins	no	no	no	no	no
PBANKA_000410	-0.738129	0.936974	-0.0325165	0.0302678	-2.05303	BIR protein, fragment	BIR proteins	no	no	no	no	no
PBANKA_000360	-1.75417	-0.639357	-2.09521	-0.664158	-1.71786	BIR protein	BIR proteins	no	no	no	no	no
PBANKA_000340	0.0112562	0.317584	-0.00567929	0.397914	-0.226861	BIR protein	BIR proteins	no	no	no	no	no
PBANKA_000330	-1.61294	-0.391108	-0.00344036	-0.274044	0.974727	BIR protein	BIR proteins	no	no	no	no	no
PBANKA_000320	-1.03735	0.531552	0.0094532	0.13344	0.363712	BIR protein	BIR proteins	no	no	no	no	no
PBANKA_000210	0.0668612	-0.216027	-0.0203525	0.308057	-0.178325	BIR protein, fragment	BIR proteins	no	no	no	no	no
PBANKA_000200	-0.708576	0.645839	0.325769	-0.394656	-0.627409	BIR protein	BIR proteins	no	no	no	no	no
PBANKA_000190	-1.65588	-0.255948	-0.618344	-0.0212035	Inf	BIR protein	BIR proteins	no	no	no	no	no
PBANKA_000060	-0.438972	0.0483341	-2.49492	-0.59744	-4.40484	BIR protein	BIR proteins	no	no	no	no	no
PBANKA_000050	-1.13623	0.316029	-0.585171	-0.0310755	-0.832905	BIR protein	BIR proteins	no	no	no	no	no
PBANKA_000030	-0.414866	-0.226499	0.173624	0.10061	-0.0355062	BIR protein	BIR proteins	no	no	no	no	no
PBANKA_000010	-0.322731	0.443209	0.252532	-0.183074	1.72024	BIR protein	BIR proteins	no	no	no	no	no

## Sheet: Table S5
Table S5: Primers used for generation of C-terminal GFP fusion and gene deletion constructs and genotype analysis
		Primer sequences for C-terminal GFP fusion plasmid construction								Additional cloning sites and primers used for C-terminal GFP fusion						Primer sequences for knock-out plasmid construction
		Forward primer			Reverse primer			Diagnostic primers		Forward primer			Reverse primer			5' fragment - forward primer			5' fragment - reverse primer			3' fragment - forward primer			3' fragment - reverse primer			Diagnostic primers
Gene	P. berghei ID	Site	Generic sequence	Specific sequence	Site	Generic sequence	Specific sequence	P1 (5' of gene)	P2 (3' of gene)	Site	Generic sequence	Specific sequence	Site	Generic sequence	Specific sequence	Site	Generic sequence	Specific sequence	Site	Generic sequence	Specific sequence	Site	Generic sequence	Specific sequence	Site	Generic sequence	Specific sequence	P1 (5' or 3' of gene)	P2 (ol248 or ol539)	P3 (gene specific 5')	P4 (gene specific 3')
ppkl	PBANKA_132950	KpnI	CCCCGGTACC	GAGCTCCGATAAAAATATATGGTGATATAC	ApaI	CCCCGGGCCC	TGGAGCCCCATAATTTAATTCTCTC	GGTCAAATGTATCTATATTATGTTC	ol492							ApaI	CCCCGGGCCC	CATGTTTTATATTGTGTTTTGGC	HindIII	GGGGAAGCTT	CAAACATTCGTTTCTTTAAATGATCC	EcoRI	CCCCGAATTC	CCACCAACCCCACCAAGAAGTCAACCG	XbaI	GGGGTCTAGA	CCGGCAAATTGATGAAATCGC	CGCATAAAGTGTTGCATTATATAAATTACAC	ol248	CACCCCCAGAAGCTAGATATCAACATACTTGCG	GAACTAGGTGAATCGAGCATATTTCTGTAG
ppp1	PBANKA_102830	KpnI	CCCCGGTACC	GTGGAGATATTCATGGACAG	ApaI	CCCCGGGCCC	TGTCGTTATTTTTTTTTTTTCAACTG	GACCAGGGAAAAATGTAAATTTG	ol492							ApaI	CCCCGGGCCC	GGGACATAATATATATCTGCAATGTC	HindIII	GGGGAAGCTT	CGGAGCTTCTAATTCTAATAATATTGG	EcoRI	CCCCGAATTC	GGTGGGTTATCACCAGAATTAAACAATATGG	XbaI	GGGGTCTAGA	CATATATGAATATCAAAATTGTATGTG	GTTCATAACTCATTACCCTTTTCAGTAC	ol248
ppp2	PBANKA_082620	KpnI	CCCCGGTACC	CCGCACATATTATTGTATATTTGTAATG	ApaI	CCCCGGGCCC	TAACATATAGTCAACATTGTTTC	ATTTGTATATCACCTTAACAAGACATATA	ol492							ApaI	CCCCGGGCCC	GTCATATTACACACTTTGAAAAG	HindIII	GGGGAAGCTT	CAGATTGTTTATAATCATC	EcoRI	CCCCGAATTC	CAGCCCCGTTAAGGGCAAATCCG	XbaI	GGGGTCTAGA	GCGGCTGCTAGTTATCCATTGCCG	ATTTGTATATCACCTTAACAAGACATATA	ol248
ppp3	PBANKA_122740	KpnI	CCCCGGTACC	GAACCACCAGATTACAAAATATTG	ApaI	CCCCGGGCCC	TTCATTTGATGGTCTCTTTTCATT	GGCCACACAACTTCTATATCC	ol492							ApaI	CCCCGGGCCC	GAACCTCCCCCATCAAAAGT	HindIII	GGGGAAGCTT	CATCTGGATTTCCACCAACTTC	EcoRI	CCCCGAATTC	GAAATTGATAGTATAAATGAAAAGAGACC	XbaI	GGGGTCTAGA	CCAACTACATCTCATATTGTTTATGCAGG	CTTATAAATTTCTCATAAGCTTATCATG	ol248
ppp4	PBANKA_082850	KpnI	CCCCGGTACC	CCAAATCAAATAACATTAATTCGAGG	ApaI	CCCCGGGCCC	TGAAAAATATATCGGTGGCTG	GTCAACTTCTTGCGGAAAGTGAAG	ol492							ApaI	CCCCGGGCCC	CAACATATAGTACTTGAAAATTC	HindIII	GGGGAAGCTT	CTTCACTTTCCGCAAGAAGTTGAC	EcoRI	CCCCGAATTC	CCATCATCTGTTGAGGATACTTCTCC	XbaI	GGGGTCTAGA	GTGTGTACAACACTCAATATTGC	CTCCACCCAATAGATTATAATTTTTCCGC	ol248
ppp5	PBANKA_113190	KpnI	CCCCGGTACC	GGTTGTAGAATATATAAGTGTACC	ApaI	CCCCGGGCCC	AATATTTTGATATAAATTATGAGC	CAATACAAGATATAGATGAAGC	ol492							ApaI	CCCCGGGCCC	GAATAATAACCAACACAATACC	HindIII	GGGGAAGCTT	CAGATTTTCAAAAGTTCAACACTG	EcoRI	CCCCGAATTC	GAAGTTAAACATCCAAATGTTCC	XbaI	GGGGTCTAGA	GCTTAATACATTTCATTTATTATGG	GGAATGTTATCGAATTGTACGGGATAT	ol539
ppp6	PBANKA_041210	KpnI	CCCCGGTACC	AATGATGCGAAATAGGAGCATCATAGCA	ApaI	CCCCGGGCCC	TAAAAAATACGGAATGGTCGCTTTATTTTTCACTG	TTACGTTGTATCTGTTATTTATATGAACCC	ol492							ApaI	CCCCGGGCCC	GAGACTACTTAGAATAGTATGCACTGTG	HindIII	GGGGAAGCTT	GCAACTTTGGTGGGTTCATGCGTAACTGC	EcoRI	CCCCGAATTC	GAATAGGCAAATGCTAATATTTAAGG	XbaI	GGGGTCTAGA	GCTAACTCATATGATGAGGAATAACAC	TATTTACCTTGCAATTAACTTGATATG	ol248
ppp7	PBANKA_102010	KpnI	CCCCGGTACC	GGCAATAAAAAATTTTGACATGGACAAGATAAG	ApaI	CCCCGGGCCC	TATATAATAGACAGGTTTGAATGAATTAAAGAATTC	CAGATCTCTCAGCTGAACAAGTCA	ol492							ApaI	CCCCGGGCCC	GGAGAAAGTTTGAAGATTTACATG	HindIII	GGGGAAGCTT	CCATACTGATAGGGAGCACATAC	EcoRI	CCCCGAATTC	CAAGTAATTCTAATCAGATTTCTTCTGG	XbaI	GGGGTCTAGA	CCATACTGATAGGGAGCACATAC	GCAGCTGAAGAAAGCGCTTGTATATTTATAC	ol248
ppp8	PBANKA_050250	KpnI	CCCCGGTACC	AATGAGCAATGATGATAATATTGAAAATATA	ApaI	CCCCGGGCCC	TACTTTTGTTTGTGGTTGAGGG	ATCGGATTCTATTTTGATCATGTCAAACA	ol492							ApaI	CCCCGGGCCC	CCACGATCCGAATATTTATTCAC	HindIII	GGGGAAGCTT	GATAGTGTGCATATCCATTCCC	EcoRI	CCCCGAATTC	GCAACATTTGCCTCCAGAC	XbaI	GGGGTCTAGA	GGAAACATAAAACTAGTTTTATTAACTTCCC	CGGCTAGACAATATGTGCATATG	ol248
shlp1	PBANKA_133240	KpnI	CCCCGGTACC	TAGGGTAATATTAATAATGGGAAACCACG	ApaI	CCCCGGGCCC	CAAAACTGGGTTCAAATTAGTTTGAC	GGTGATGTATTCGATCGTGGAATATATGG	ol492							ApaI	CCCCGGGCCC	GTTAATATTGAATAACGTTGTCAAC	HindIII	GGGGAAGCTT	CTATAGCTATAATTTTGCCATTCC	EcoRI	CCCCGAATTC	CAGGAAAGTCAAACTAATTTGAACCCAG	XbaI	GGGGTCTAGA	GAACAGAATTTGTATGTGTGAATGTGATC	CTATGTTTTACATCAATAATTGCATGG	ol248	GTAAACCCCTATGGAGAATATCATAAAAG	GGTGTGATGGTTGTCTAGTATGTCCGAC
shlp2	PBANKA_060470	KpnI	CCCCGGTACC	GCATAGGGGATTTACATGGTG	ApaI	CCCCGGGCCC	TCTTTTTATATATTTTACTTTATATGATCC	GGGGCTATCTAGCTATTTTATGG	ol492							ApaI	CCCCGGGCCC	GGAATGTGCCCCAAACATTCATGCG	HindIII	GGGGAAGCTT	CCATAAAATAGCTAGATAGCC	EcoRI	CCCCGAATTC	GATACAGGTATAAGTAGATGG	XbaI	GGGGTCTAGA	TATCTGCTCCCGCAATAAC	GAACAATTATTTGCATTATATATGC	ol248	CAATGTGTTAACTGTTATAACTGGAG	ATACCTATTTAATGTGGGGCC
ppm1	PBANKA_100770	KpnI	CCCCGGTACC	CGAGTGGTAGCACTGCTTGTGTTAGTG	ApaI	CCCCGGGCCC	AGGGCTAATTAAGTTTTCCAGGGCAG	GGATGAACATTTGTGTAAAAAGTCAGC	ol492							ApaI	CCCCGGGCCC	GGAATCCCTAATAATTCGTGATTAATG	HindIII	GGGGAAGCTT	GTAGCTATTTAGGTCCTCTATC	EcoRI	CCCCGAATTC	CGCGTATATTTCACACAATGATG	XbaI	GGGGTCTAGA	GCATTATACATTGCAAAATATGCTATACAC	CATCGCATTGTATATTGAGAATTGGC	ol248	GGTCTCGCTACTTCCCATATTG	CTGCTACTCCAACTGCTGCTATTATTATTAGG
ppm2	PBANKA_091020	KpnI	CCCCGGTACC	GCATATAGTTGTGGGTCAACAGCTATAGTAGCCG	ApaI	CCCCGGGCCC	TTCTATATCATCAATATTTAAAAATTTTTTCTCAG	GATTTATATTCCCCTGATGAATTAAGATTATTTG	ol492							ApaI	CCCCGGGCCC	GCAGTGGAAAGAGGATGGTATCATGAATATG	HindIII	GGGGAAGCTT	CGGTGCTGATAAATATGCTCCC	EcoRI	CCCCGAATTC	GTCGCAAATATGTGAAGAATTATG	XbaI	GGGGTCTAGA	GTCTGTATGTAGTACAATATATGAGAG	ATTTAATGTGTTGCTCTTGATGTACA	ol248	GGATATGGATAATGAAACAGAC	CTTCTTCTGCTTGTAAATGTGG
ppm3	PBANKA_131870	KpnI	CCCCGGTACC	GCTTATTATTTGCGCTATAAGACTC	NheI	CCCCGCTAGC	AATTATACTTTTTTTTTTAAATAAATATGTCTTTTTTC	TTTGTTTAGCGTCGATGGTG	ol492	NheI	CCCCGCTAGC	ATGAATAAGACCAAATTAATAAGCTCAAAGGAAGTTTC	ApaI	CCCCGGGCCC	ATAACTGGTCATCTTTTGGTTTTTGTC	ApaI	CCCCGGGCCC	GATGGCAGCGACATGTTTAAACTTTAC	HindIII	GGGGAAGCTT	GTACCCTTCCATTTGCGACAAATCCGCC	EcoRI	CCCCGAATTC	GAGAATATGACAAAAACCAAAAGATG	XbaI	GGGGTCTAGA	CACGAAATTGATGAAATAAGAAACG	CAGGTATATGTAGTATATAGATAAACAAATG	ol248	CTCATGAAACTATGATGACATGTGTGCC	CAGTTAGCCATTAATGTGTTAATAATGCAC
ppm4	PBANKA_146220	KpnI	CCCCGGTACC	GATGGGCATGGTGGATCGAA	ApaI	CCCCGGGCCC	GAAAAAGTTTGTTCTACTCAAGATCATAA	GAAGAAACAGTTGAAGAATTTAGTATG	ol492							ApaI	CCCCGGGCCC	CCCCTTTTAAAATACTGTTTGTGAGTAC	HindIII	GGGGAAGCTT	CTCCCTATCTACACAATTTGACATTGAATTC	EcoRI	CCCCGAATTC	AGCGGAAGAAGTTGTTAAAGAAGCC	XbaI	GGGGTCTAGA	CTATCTCGTACCTTTGCAGAATATAA	GGTTGATAGGTGTGTGAACATAGTT	ol539	TGAAGAAATCCCCAAAAGTGA	CATTTCAAACCCTTTTATGCAA
ppm5	PBANKA_142720	KpnI	CCCCGGTACC	GTAGCGTATGTCGGAGATTCGAG	ApaI	CCCCGGGCCC	ATTGTTATTTTTTAATTTATCTG	GATAGTACAATGAGTGGTACAACAGCAAC	ol492							ApaI	CCCCGGGCCC	CTTGTCATTTAATTATAAGGTTGC	HindIII	GGGGAAGCTT	CATCAACAAGGGGAACAATAAATC	EcoRI	CCCCGAATTC	GGGATCGTTGGTTAAGTGAAGAGG	XbaI	GGGGTCTAGA	GCTAAAGGCCAGGGTTAATGCCGCCG	GACTATAAGCATATATATACACATACTG	ol248	AATGAAGTTACCAGCACTCAATTAGA	GTTGCTGTTGTACCACTCATTGTAC
ppm6	PBANKA_140770	KpnI	CCCCGGTACC	GGTTTAGCTATGAGTAGAGCTATAGG	ApaI	CCCCGGGCCC	GAAATATAGAATAGCAAGAGTCATCTG	ATCGAACGAATATTTGAAAACCCTG	ol492							ApaI	CCCCGGGCCC	CAGGCAATCTTGATATTCACATTCATC	HindIII	GGGGAAGCTT	CGGTATTGTTATTATCTTTGGTGTC	EcoRI	CCCCGAATTC	CGTTTATCGTGATGCCGATTTTCTC	XbaI	GGGGTCTAGA	CCAACTATGTGAAGCCGAGATGTGCTTG	GCTTAATTATTACTTATTTACTATGCC	ol248
ppm7	PBANKA_142700	KpnI	CCCCGGTACC	CCAATATGAAATGCTAATTGTAGGTTGAA	ApaI	CCCCGGGCCC	TTTTAATGTATGCAAAAATTTTAT	ATGAAGCATGGTGGAACGATAG	ol492							ApaI	CCCCGGGCCC	GCTTACACCCTAATTTTAATTTTTCG	HindIII	GGGGAAGCTT	CTGATATAACAATCAGTCGTTC	EcoRI	CCCCGAATTC	CCCACTTTAGGACAATGTTACAG	XbaI	GGGGTCTAGA	GTATACAGCCATAATCGAACAAAG	GAAGATGAGTTTTTCATTTGTG	ol248	GAACGACTGATTGTTATATCAG	CACCAAAAGCTCGTGTTACGTCG
ppm8	PBANKA_091340	KpnI	CCCCGGTACC	GATCATATCAATATTGGTCGATAAC	ApaI	CCCCGGGCCC	AAATAGTTTAAGAATTACTACAGTTG	GGATTTCATCGAAGAGCGTAC	ol492							ApaI	CCCCGGGCCC	GCTATGCCCATTTACTTAAAGGTGC	HindIII	GGGGAAGCTT	CAATCGTAATTCGTGGCATAATCCC	EcoRI	CCCCGAATTC	CACTCCTCTTATGCAGCATTTGAC	XbaI	GGGGTCTAGA	GCACGCATAAATGCATAAGGACGGTG	CTAATCTAATATGAAACTAAAACAATG	ol248	GATGAGCTTGCAACAAACAAGATGGAC	GGGCCACATCTTTCACTATTGGGC
ppm9	PBANKA_123490	KpnI	CCCCGGTACC	GCTAATGTAACAGAAAATGCAAAATATATAG	ApaI	CCCCGGGCCC	TACAACTAGTTTAAAAATAATAAAAG	CAAACGGTCTAATAATAGTAAAATCAG	ol492							ApaI	CCCCGGGCCC	CAAAAACTATGCAAGGAAGAAGAAATAAAC	HindIII	GGGGAAGCTT	ATCGCTGATTTTACTATTATTAGACCGTTTG	EcoRI	CCCCGAATTC	GATAGTAATTTATATTTATCGTCTGAGG	XbaI	GGGGTCTAGA	GGAAAATATTTTATTTCACACCATATTCTATGCAC	GCCTTTTAAAGAATTTTAATTAGCGAG	ol539
ptp1	PBANKA_131880	KpnI	CCCCGGTACC	GGATATGACGGTTTGCGAATTAA	ApaI	CCCCGGGCCC	TTCAGGAGTAAAATCGATTATAACATTAT	CGGAGGCGTCTCATGTGTG	ol492							ApaI	CCCCGGGCCC	GACTACATATATACAAAGTTTAGTATA	HindIII	GGGGAAGCTT	TGATCTACTTATTCCATGACTATAAGGC	EcoRI	CCCCGAATTC	GCAGATTGGTATGTTTCTGATATGTG	XbaI	GGGGTCTAGA	CATTGCTATATATAATTACGCTCTGC	CGGAGGCGTCTCATGTGTG	ol248	GGATATGACGGTTTGCGAATTAA	TTCTTCGTAATTACACAGTTGTTCGG
ptp2	PBANKA_122390	KpnI	CCCCGGTACC	CATTCATTAATCGAGAATTAAAGC	ApaI	CCCCGGGCCC	TGTTTTTAAAAAATTTTGTAAAC	GATTGTACCCTATTTATTTTTAAGTCC	ol492							ApaI	CCCCGGGCCC	CAAATGACCACAATTATTTGCGC	HindIII	GGGGAAGCTT	CTGTTCGTACTTCCTGTACTTC	EcoRI	CCCCGAATTC	GTATTCGATACTGTTTCCGAG	XbaI	GGGGTCTAGA	GCATTTAGCAACTTCACAAGGATAG	GTGTTAATTTCTATGTATTATG	ol539	GTAATAAGGGTATATCAAGATC	GATATATACTTTTCCTCAAAGGC
yvh1	PBANKA_040720	KpnI	CCCCGGTACC	TCAATACTTAAAAGTCGATACCC	ApaI	CCCCGGGCCC	ATTTATGTTAATTTTTATACGATC	ATGGCCGGAATTTCTCGATGC	ol492							ApaI	CCCCGGGCCC	CCTATACTACTTTTATACATTCAG	HindIII	GGGGAAGCTT	GTATACATTATTTGCATCATATATATTAC	EcoRI	CCCCGAATTC	CAGTTCAATGACTCTAATATTGATCG	XbaI	GGGGTCTAGA	CCCCAATAGTAGACGCCG	CCTATATAGACGAATTTTGTTTTTCC	ol248
prl	PBANKA_093450	KpnI	CCCCGGTACC	GTCTTACTTGGCGAATATATGGAGG	ApaI	CCCCGGGCCC	CATGAAATGACATTTTCTCAAAC	ATATATACACACATGCATACATAC	ol492							ApaI	CCCCGGGCCC	CAAAGATCCATCAAAAAATAAAACAT	HindIII	GGGGAAGCTT	CTATTAAAACAGGTAGTCATTTTGAG	EcoRI	CCCCGAATTC	GGTATGGATCCTATTGATGCTATTG	XbaI	GGGGTCTAGA	GGTGATAAATTTGCTTCTCTTTG	ATATATACACACATGCATACATAC	ol248
ptpla	PBANKA_134650	KpnI	CCCCGGTACC	GGGGTATATATAATATAAGCATTTATATAAG	ApaI	CCCCGGGCCC	GTTCACCTTTTTTTCGTTTGTTGTGG	GTGTCAATTAAATATGCCTTATC	ol492							ApaI	CCCCGGGCCC	CCTGAATTGATCTTATCTAATTGTATTG	HindIII	GGGGAAGCTT	GGATAACGATTGAGTTATAGCTATC	EcoRI	CCCCGAATTC	GACCTCATTATTTTATTACTTCCC	XbaI	GGGGTCTAGA	GAAGAATGGGATGGTAATTTATCTG	CTGGACGACTATCCCCAAATAACG	ol539	CCATGGGCAATTATAGATATAATTCG	CGGTTGTATAAACAAGTATGCTTCC
nif1	PBANKA_140330	KpnI	CCCCGGTACC	GATATCGAAGTATTACGAGATAG	ApaI	CCCCGGGCCC	AATATTTTTAATAACATTTCTTTTCTTC	GGTGTAGACTATTTCTTTCAAG	ol492							ApaI	CCCCGGGCCC	GTGACAGTAAATACATATATTCATATG	HindIII	GGGGAAGCTT	GAAAATACCATTGTTTTTATTGAGCTC	EcoRI	CCCCGAATTC	CACCTACGTTCAAAAATTTTGCGCAG	XbaI	GGGGTCTAGA	CATATTTATAGTTTACTAATTGATCG	GGAGATCCACATGTGATGACGTTTC	ol248	GGCGAACAAAATTGTACTCATC	TGCCGCTTATTGTGTTCATT
nif2	PBANKA_111550	KpnI	CCCCGGTACC	GATGTATTTACTACATATTAAAC	ApaI	CCCCGGGCCC	ATAGTGTAATTTTCTTCTTAAC	ACAGCAAAGATATTAAGATGAG	ol492							ApaI	CCCCGGGCCC	GACAAATTTATAGGACGAAG	HindIII	GGGGAAGCTT	CAAGAACTAATGTCATAGATGG	EcoRI	CCCCGAATTC	GGTTCTAGTGATGATGATGAAC	XbaI	GGGGTCTAGA	GTGGGCAATCCCACACTTTGAC	CCATGAATTATTTCTAGCA	ol539
nif3	PBANKA_113200	KpnI	CCCCGGTACC	CGCGATTCTAGATCCCGATAGAACC	ApaI	CCCCGGGCCC	TTTGTCATTTTGAATAACTTTATC	GCAACAAGAGAATATGCAGATG	ol492							ApaI	CCCCGGGCCC	GCTTTCAAGATATTGACACTTGG	HindIII	GGGGAAGCTT	CTTATCAGTATTTGCTATAGCATTG	EcoRI	CCCCGAATTC	CTAGGTACGGGGGAATACACAAATG	XbaI	GGGGTCTAGA	GCATATGAAAATGAGAGTGTAAATTATG	CGAATTTATGTGACACCAAATC	ol248
nif4	PBANKA_121110	KpnI	CCCCGGTACC	GGTAGAAAATTTTATGGGGAAG	ApaI	CCCCGGGCCC	ATTTTTTTCTTCATATTCAAGGAC	CAATAGTAGTGATGTGTTTGAGG	ol492							ApaI	CCCCGGGCCC	CCACAATGTGTATGTGTATGCATG	HindIII	GGGGAAGCTT	GTTAATACATTTATTTGCATTATTCTG	EcoRI	CCCCGAATTC	CATATCCCATTTACCTGATGAC	XbaI	GGGGTCTAGA	CTCATGTATGAAGCATATATAGGC	CATGTTTAGTTGTGGTTCATGG	ol539
tim50	PBANKA_021100	KpnI	CCCCGGTACC	CTCCTATAAATTGTATGGG	ApaI	CCCCGGGCCC	TATATTAAAGGACATGCCGG	AACATGCATATATGTATGTAATA	ol492							ApaI	CCCCGGGCCC	CTCCTATAAATTGTATGGG	HindIII	GGGGAAGCTT	GGTGATAAATCCTAGGCC	EcoRI	CCCCGAATTC	GCACAGAGATCAATGTTC	XbaI	GGGGTCTAGA	GAGGCTGCAGTATTGTATAC	AACATGCATATATGTATGTAATA	ol248

## Sheet: Table S6
Table S6: Primers used for qRT-PCR
P. berghei ID	Target	Forward primer sequence	Reverse primer sequence
PBANKA_081890	hsp70	GTATTATTAATGAACCCACCGCT	GAAACATCAAATGTACCACCTCC
PBANKA_061540	seryl-tRNA	CAACCGCTATGCGCATTACAC	CTCAACCTTATCAAACTGATGAACT
PBANKA_091020	ppm2	GATGGCCAAGATGTTGTTGGTT	AAATTTGTCCGTTTTCGGCACT
PBANKA_142720	ppm5	AATGTCACGGGCTATTGGAGA	CCGCAGCATCTTGAACTTTATCA
PBANKA_040270	alv2	GAACATGCATGCTTTAGGGCAATG	GCATTAGGGTTATATGGTATTTCGC
PBANKA_091500	ama1	GCATACAGTTCATGATAGTGATTCAT	CATTCCTCTCTGCAACTCCTTG
PBANKA_090590	ap2-o	GAATCTTCCATCTAACAATATATGTAAC	GACCATTTCATTGTTATATCTGTGCA
PBANKA_121810	cap380	CGTTGGAAGGAAAATACAATGTAAC	GTTTATGTATTCCATTATGGGTAGG
PBANKA_131950	ccp2	GAATCTCGAGCCGGAAATATCATT	GGTCTCTAGAGCCGAGCAC
PBANKA_101980	cdlk	TGTTCGTCAGGTTTGCTGCAC	TCGCAATTAACCGTTTTGGCCAT
PBANKA_040820	cdpk3	GATAGTGATGGTAGTGGTAGAATAG	CCATTATAAAGTATATGTGCTAATTCTGC
PBANKA_143230	celtos	AGATTAGGATTGGAGCCAGTTGA	CACTAACTGGCTTGTGAACGG
PBANKA_080050	cht1	ACGTTGACTACCCAACAGGA	ATCCTGGGCAGCTGTATTCG
PBANKA_130130	cith	ATAGTAACATACAGGTAGGAGGA	CCGAAAGTATCAACATCTAGCA
PBANKA_040320	csp	TCTTATATCCCAAGCGCGGAA	TCTAAGGTCAAATCTTCTGCTTTCT
PBANKA_041290	ctrp	ACCTCCCGTTTTAGATGGATCG	ATGTGGTGTCTCTCCTCCATT
PBANKA_123320	cyclin3	CAATGGAGTTTACACTTTATAAATTACTTG	CCTCGAATTTGAGTTCCTTAGATTC
PBANKA_121770	dozi	GCAAGAATGTCGCAAACAC	TCTGAGGAAACTAAACATAGAC
PBANKA_143760	gap45	CACAATTAACCTTATCTACCGATGC	CACATGGAGTGGTAGATTTATATGTA
PBANKA_081900	gap50	CCTATTTATTCATCAGGTTTATCCAGG	CAGATCCACAATTAACAAATGCTATGTC
PBANKA_090710	imc1b	CACACAAAGTGATAGTATGCTAGATC	GGTCTTGATGTAACGGTATAGTATC
PBANKA_121770	maebl	GATGAAAGGAAACAATTATGCTGCT	ATTCCCGCCCCAGCAAAATA
PBANKA_093370	map2	AATGAAGAACCAGGGCCA	ACCATCTAGTAACTACATGGCT
PBANKA_103820	misfit	CAGTGAATTAGAAGATGTAGGAGTT	CAAGTTCCAAATAATGTATACCATTTG
PBANKA_051520	morn1	GTGAGTGGGTTAATGATCAAAGAC	GATCAAAACACCTGAATTCCATATAC
PBANKA_145950	mtip	GTTAGCTCCATCAAGTAAGGATGA	GTTAAGAAACCAGTTGTATTGGTATC
PBANKA_124070	nek2	AGAGGCATTTATTGAAGACGG	GCTGTAATTATCTGTAGCAACCA
PBANKA_060060	nek3	CTCTGTCTTCTCCATTTTCTGCTA	CTTGTAACCGGTCTAACGCATTTA
PBANKA_061670	nek4	GATGTATGGGCTATTGGCT	AGCATAACTGTTGAATTCCCT
PBANKA_111550	nif2	AATAGATGATTCAAACGCTTCC	ACAAATAGACCTTATATCGCCA
PBANKA_051500	p25	CAATATGCTCTTGTAATATAGGATATG	CACAGTTACACCTATAGTAGTCAT
PBANKA_051490	p28	CAATCCAGTATGCTCATGTGATATA	GTCAATTTGCATTCTTCTGCAGC
PBANKA_135960	p48/45	CCACTAACTAATGAATTAAAATCTTCGG	GATGCTGATTGAGGTATTGCTCC
PBANKA_133370	pded	CTTCCAACTCTAAAGTACATAATAAGT	GTTAGCAGAATTAGTATGGCAGTA
PBANKA_145340	pk2	GTGGATATCCACCATTTAGAGGTA	GTATGGCTGTACATCTATCATCTG
PBANKA_100820	pkg	CAAGGGGATTATGGAGATGTTCT	GTACGATCCCTTTTCTAGAACTC
PBANKA_082420	pplp3	CCTAAATCTGATGTGGATTATCCAG	CAGAAAGTTCTTTAGTATATTCGCTC
PBANKA_100770	ppm1	TGCAGCTGAAGCATTATGCCAA	GCTAATTAAGTTTTCCAGGGCAGA
PBANKA_091340	ppm8	GAAGTAATTTCCAAGAACCATTTACAT	TCATTTGAGACACCATCTGATACTA
PBANKA_082850	ppp4	AACCACCATTTATATCCTTCCA	AAAGTCCAAGAGGTGCAG
PBANKA_050250	ppp8	AAGCAACACTGTGGATTCTC	TTTGTTTGTGGTTGAGGGT
PBANKA_114370	psop2	AGTGAAGGATGGTGCAAATAAACTT	TTTATTTGCACCATCCTTCACTACT
PBANKA_112900	psop6	GTTGAAGATACACAAGAAGTACTTG	CTGAAGCAAGAATATCCTGAATTC
PBANKA_123360	psop13	GACGAAAAATTAGAGGATAACCAAGA	GTTATAGGGCCATTCCTGAAAGAT
PBANKA_131880	ptp1	ATTCCCAAAGGATATGACGGTTT	TATTCCATGACTGCACGTAACGA
PBANKA_060470	shlp2	CAGAAATTGCAAAAACGTCAA	ATGTGGGGCCATATTCACAT
PBANKA_103780	soap	AAGGCATCTTCACGATCCGA	TTAGTCCCTTTGCATGTGCG
PBANKA_144500	spm2	GTGGAAAGAAAGCCTGGTTGTTC	CTTGGAACTATTCCCATTTTGGTATG
PBANKA_140080	uis3	CTAGCTGCTCAACACCACTTC	CTACTTTCATCTAAAGTCTGGACAA
PBANKA_134630	uis19	CCTATAGGTTTTATTGTTCAAAACGAT	CAATAAGCACCACATGCAACACT
