# Supplementary material for: Genome-wide Functional Analysis of Plasmodium Protein Phosphatases Reveals Key Regulators of Parasite Development and Differentiation
Source: Cell Host Microbe. 2014 Jul 9;16(1):128–40. doi: 10.1016/j.chom.2014.05.020 (PMC4094981; doi:10.1016/j.chom.2014.05.020)
Supplement: Table S6. Primers Used for qRT-PCR — Sequences shown are written 5′–3′. Related to Figure 3. [file mmc7.xlsx]

## Sheet: Table S6
Table S6: Primers used for qRT-PCR
P. berghei ID	Target	Forward primer sequence	Reverse primer sequence
PBANKA_081890	hsp70	GTATTATTAATGAACCCACCGCT	GAAACATCAAATGTACCACCTCC
PBANKA_061540	seryl-tRNA	CAACCGCTATGCGCATTACAC	CTCAACCTTATCAAACTGATGAACT
PBANKA_091020	ppm2	GATGGCCAAGATGTTGTTGGTT	AAATTTGTCCGTTTTCGGCACT
PBANKA_142720	ppm5	AATGTCACGGGCTATTGGAGA	CCGCAGCATCTTGAACTTTATCA
PBANKA_040270	alv2	GAACATGCATGCTTTAGGGCAATG	GCATTAGGGTTATATGGTATTTCGC
PBANKA_091500	ama1	GCATACAGTTCATGATAGTGATTCAT	CATTCCTCTCTGCAACTCCTTG
PBANKA_090590	ap2-o	GAATCTTCCATCTAACAATATATGTAAC	GACCATTTCATTGTTATATCTGTGCA
PBANKA_121810	cap380	CGTTGGAAGGAAAATACAATGTAAC	GTTTATGTATTCCATTATGGGTAGG
PBANKA_131950	ccp2	GAATCTCGAGCCGGAAATATCATT	GGTCTCTAGAGCCGAGCAC
PBANKA_101980	cdlk	TGTTCGTCAGGTTTGCTGCAC	TCGCAATTAACCGTTTTGGCCAT
PBANKA_040820	cdpk3	GATAGTGATGGTAGTGGTAGAATAG	CCATTATAAAGTATATGTGCTAATTCTGC
PBANKA_143230	celtos	AGATTAGGATTGGAGCCAGTTGA	CACTAACTGGCTTGTGAACGG
PBANKA_080050	cht1	ACGTTGACTACCCAACAGGA	ATCCTGGGCAGCTGTATTCG
PBANKA_130130	cith	ATAGTAACATACAGGTAGGAGGA	CCGAAAGTATCAACATCTAGCA
PBANKA_040320	csp	TCTTATATCCCAAGCGCGGAA	TCTAAGGTCAAATCTTCTGCTTTCT
PBANKA_041290	ctrp	ACCTCCCGTTTTAGATGGATCG	ATGTGGTGTCTCTCCTCCATT
PBANKA_123320	cyclin3	CAATGGAGTTTACACTTTATAAATTACTTG	CCTCGAATTTGAGTTCCTTAGATTC
PBANKA_121770	dozi	GCAAGAATGTCGCAAACAC	TCTGAGGAAACTAAACATAGAC
PBANKA_143760	gap45	CACAATTAACCTTATCTACCGATGC	CACATGGAGTGGTAGATTTATATGTA
PBANKA_081900	gap50	CCTATTTATTCATCAGGTTTATCCAGG	CAGATCCACAATTAACAAATGCTATGTC
PBANKA_090710	imc1b	CACACAAAGTGATAGTATGCTAGATC	GGTCTTGATGTAACGGTATAGTATC
PBANKA_121770	maebl	GATGAAAGGAAACAATTATGCTGCT	ATTCCCGCCCCAGCAAAATA
PBANKA_093370	map2	AATGAAGAACCAGGGCCA	ACCATCTAGTAACTACATGGCT
PBANKA_103820	misfit	CAGTGAATTAGAAGATGTAGGAGTT	CAAGTTCCAAATAATGTATACCATTTG
PBANKA_051520	morn1	GTGAGTGGGTTAATGATCAAAGAC	GATCAAAACACCTGAATTCCATATAC
PBANKA_145950	mtip	GTTAGCTCCATCAAGTAAGGATGA	GTTAAGAAACCAGTTGTATTGGTATC
PBANKA_124070	nek2	AGAGGCATTTATTGAAGACGG	GCTGTAATTATCTGTAGCAACCA
PBANKA_060060	nek3	CTCTGTCTTCTCCATTTTCTGCTA	CTTGTAACCGGTCTAACGCATTTA
PBANKA_061670	nek4	GATGTATGGGCTATTGGCT	AGCATAACTGTTGAATTCCCT
PBANKA_111550	nif2	AATAGATGATTCAAACGCTTCC	ACAAATAGACCTTATATCGCCA
PBANKA_051500	p25	CAATATGCTCTTGTAATATAGGATATG	CACAGTTACACCTATAGTAGTCAT
PBANKA_051490	p28	CAATCCAGTATGCTCATGTGATATA	GTCAATTTGCATTCTTCTGCAGC
PBANKA_135960	p48/45	CCACTAACTAATGAATTAAAATCTTCGG	GATGCTGATTGAGGTATTGCTCC
PBANKA_133370	pded	CTTCCAACTCTAAAGTACATAATAAGT	GTTAGCAGAATTAGTATGGCAGTA
PBANKA_145340	pk2	GTGGATATCCACCATTTAGAGGTA	GTATGGCTGTACATCTATCATCTG
PBANKA_100820	pkg	CAAGGGGATTATGGAGATGTTCT	GTACGATCCCTTTTCTAGAACTC
PBANKA_082420	pplp3	CCTAAATCTGATGTGGATTATCCAG	CAGAAAGTTCTTTAGTATATTCGCTC
PBANKA_100770	ppm1	TGCAGCTGAAGCATTATGCCAA	GCTAATTAAGTTTTCCAGGGCAGA
PBANKA_091340	ppm8	GAAGTAATTTCCAAGAACCATTTACAT	TCATTTGAGACACCATCTGATACTA
PBANKA_082850	ppp4	AACCACCATTTATATCCTTCCA	AAAGTCCAAGAGGTGCAG
PBANKA_050250	ppp8	AAGCAACACTGTGGATTCTC	TTTGTTTGTGGTTGAGGGT
PBANKA_114370	psop2	AGTGAAGGATGGTGCAAATAAACTT	TTTATTTGCACCATCCTTCACTACT
PBANKA_112900	psop6	GTTGAAGATACACAAGAAGTACTTG	CTGAAGCAAGAATATCCTGAATTC
PBANKA_123360	psop13	GACGAAAAATTAGAGGATAACCAAGA	GTTATAGGGCCATTCCTGAAAGAT
PBANKA_131880	ptp1	ATTCCCAAAGGATATGACGGTTT	TATTCCATGACTGCACGTAACGA
PBANKA_060470	shlp2	CAGAAATTGCAAAAACGTCAA	ATGTGGGGCCATATTCACAT
PBANKA_103780	soap	AAGGCATCTTCACGATCCGA	TTAGTCCCTTTGCATGTGCG
PBANKA_144500	spm2	GTGGAAAGAAAGCCTGGTTGTTC	CTTGGAACTATTCCCATTTTGGTATG
PBANKA_140080	uis3	CTAGCTGCTCAACACCACTTC	CTACTTTCATCTAAAGTCTGGACAA
PBANKA_134630	uis19	CCTATAGGTTTTATTGTTCAAAACGAT	CAATAAGCACCACATGCAACACT
